# Supplementary material for: A Novel QTL Conferring Fusarium Crown Rot Resistance Located on Chromosome Arm 6HL in Barley
Source: Front Plant Sci. 2019 Oct 15;10:1206. doi: 10.3389/fpls.2019.01206 (PMC6803518; doi:10.3389/fpls.2019.01206)
Supplement: Supplementary file 2 [file Table_1.xlsx]

## Sheet: Sheet1
Chromosome	"1H"	Sequence allele 1	Sequence allele 2
1H_427296	0	GGTCTCACGCGGAGGCTGATATTCAAGCCCTCTAAAAGCATCTATAGCCGGACATAGCATATATAATTTCCAAAACAGCCTCAACCGAGCAATGATCGGGCAATGCCCTTTATTTGTACCTCCGCGCATACATATTCCTTATTTATTTCTTCATATGTCCGGTC	GGTCTCACGCGGAGGCTGATATTCAAGCCCTCTAAAAGCATCTATAGCCGGACATAACATATATAATTTCCAAAACAGCCTCAACCGAGCAATGATCGGGCAATGCCCTTTATTTGTACCTCCGCGCATACATATTCCTTATTTATTTCTTCATATGTCCGGTC
1H_5594432	13.116	TCCAAAGGAGAAATTCTTCCATTTGGACCCATTGCACTAAGCCCGTCTGCTGGAGTCCTAAATTATGGACAGGTTAGTTCGTGGGAGGACTTGGAAGGCATTATTTCATATGTGTTATGGAAAGCTATGATAACCTGTGAAATATGTACTCTTTG	TCCAAAGGAGAAATTCTTCCATTTGGACCCATTGCACTAAGCCCGTCTGCTGGAGTCTTAAATTATGGACAGGTTAGTTCGTGGGAGGACTTGGAAGGCATTATTTCATATGTGTTATGGAAAGCTATGATAACCTGTGAAATATGTACTCTTTG
1H_6977461	15.248	TTGTACTGTCCCATGGAATTTGACCACTGTGGCTTTTGCTCCGGCCAGCCAATATCACTGGCGAAAAGAAACCAGGATATGGAAGCAAGCTTGTAGCAGTTCCGGACCTTCAACCATGCCCAAGTCCATGGTGACATCATGAAAATGAACATTGAACAAAGATCT	TTGTACTGTCCCATGGAATTTGACCACTGTGGCTTTTGCTCCGGCCAGCCAATATCACTGGCGAAAAGAAACCAGGATATGGAAGCAAGCTTGTGGCAGTTCCGGACCTTCAACCATGCCCAAGTCCATGGTGACATCATGAAAATGAACATTGAACAAAGATCT
1H_17555467	25.096	AGCATTTCCATACTCCTCTTGTGACCGTGTTTTATGTGGGCATTTTTCACGTCGATCCAGATGCTGCAAGGCAAGAAGACGACATTTTATTGAGATGAGAACCCATGACTCGTAAGGTTTAAGGTTATGAACAAGCTCATTTATGAATGATGGTCACATGT	AGCATTTCCATACTCCTCTTGTGACCGTGTTTTATGTGGGCATTTTTCACGTCGATCCAGATGTTGCAAGGCAAGAAGACGACATTTTATTGAGATGAGAACCCATGACTCGTAAGGCTTAAGGTTATGAACAAGCTCATTTATGAATGATGGTCACATGT
1H_22567758	32.375	GCAGCCCAAGTCCAAGAGGCAATGGCGACGGTGATGGCCTTCGCGGCTCAGGCTCACCCAGAGGAAGAAGCGCGTCTCCCTGAAACATGGAACCATTTTCCAGTTTCTGGTCGCTACATGTGGCTGTGACATATTTAAAGTTTTAAGATGTTTTGCAGTGAATTTCCTATCTGTT	GCAGCCCAAGTCCAAGAGGCAATGGTGACGGTGATGGCCTTCGCGGCTCTGGCTCACCCAGAGGAAGAAGCGCGTCTCCCTGAAACATGGAACCATTTTCCAGTTTCTGGTCGCTACATGTGGCTGTGACATATTTAAAGTTTTAAGATGTTTTGCAGTGAATTTCCTATCTGTT
1H_22796950	33.12	TATTTTGTAACTTTTGGCTCACAATTGAATAACTATTGGAAAGAAGGACTATAATGCATAAATACCATTCATTGCGCTTTAAAAATTCAATTCAAAAACTATTATAAATGATTGTTTGAATTAGAAGTATAGTATGAATTCAATAATAAAATGT	TATTTTGTAACTTTTGGCTCACAATTGAATAACTATTGGAAAGAAGGACTATAATGCATAAATACCATTCATTGCGCTTTAAAAATTCAATTAAAAAACTATTATAAATGATTGTTTGAATTATAAGTATAGTATGAATTCAATAATAAAATGT
1H_24928127	35.468	AACAGCTTGGAATGCCATGATCGAGTACAAACTCATAAGCAAAGAAGATTACTAAGTGTTGTTGAATCGCAATGCATACTCGATTCAGTTATCGGTGTACTTGCGTTCCCCGTGGCTCAAAACACGAGGAAATCTAGAACTAATGAAAACATCATAGTTGATGAAGATCTCATAAGAAGTT	AACAGCTTGGAATGCCATGATCGAGTACAAACTCATAAGCAAAGAAGATTACTAAGTGTTGTTGAATCACAATGCATACTCGATTCAGTTATCGGTGTACTTGCGTTCCCCGTGGCTCAAAACACGAGGAAATCTAGAATTAATGAAAACATCATAGTTGATGAAGATCTCATAAGAAGTT
1H_27684510	37.22	TTCCTGCCCTGGGATATTAGCAGCGCACTAGCACGCACGCTCAAAAGACATGGAGACAAAATTAAGCGCCCGGCCATTATCCACCTCCCGATCGCCTTTCCGCTATTCTAAGAAGAACTTGGGGAGCGCCGGTCATGCCAACATGCCAGGCCAGCTATCTATATAAGCCAAGTTA	TTCCTGCCCTGGGATATTAGCAGCGCACTAGCACGCACGCTCAAAAGACATGGAGACAAAATTAAGCGCCCGGCCATTATCCACCTCCCGATCGCCTTTCTGCTATTCTAAGGAGAACTTGGGGAGCGCCGGTCATGCCAACATGCCAGGCCAGCTATCTATATAAGCCAAGTTA
1H_31685434	47.049	TAAATGCAATTCTGTACGGATTATAGTAGTTGTAAGTTGTCTAGATGCAATATTAGTTCATCGGTTTGGGCTGACGTCTTGAGATCCCAATGAATAGTGCAAGATGAAACCTAAATATGATGTTCAGTTGGTGAGGCCTGCGAATTGATCATCCATTAACCTG	TAAATGCAATTCTGTACGGATTATAGTACTTGTAAGTTGTCTAGATGCAATATTAGTTCATCGGTTTGGGCTGACGTCTTGAGATCCCAATGAATAGTGCAAGATGAAACCTAAATATGATGTTCAGTTGGTGAGGCCTGCGAATTGATCATCCATTAACCTG
1H_31957112	47.986	GGCCTTCTGTGGCAGGCTAGCGATGCGGTACAAACCCATCAATATACCCTTTTTTTTAGGATACCGATCAATCGACTACTGGCGTATCATCCGGCGGTGGGTACCAGGAAAAAAGTTTGACAGTTTAGCTGCCCACTCCAAAAATAGACAGTAGTACGGGC	GGCCTTCTGTGGCAGGCTAGCGATGCGGTACAAACCCATCAATATACCCTTTTTTTTAGGATACCGATCAATCGACTACTGGCGTATCATCCGGCGGTAGGTACCAGGAAAAAAGTTTGACAGTTTAGCTGCCCACTCCAAAAATAGATAGTAGTACGGGC
1H_34817821	49.47	TTTACAAAGCGCATCTTGAGGCATCATCATAACTTAAGTTATCATCTCTTACTTTTTTAGGGAATGGAACCATGGTTCACTTGATTGATAATCAACCAATAGTTGTTGCACTATCCACATGAGAGCTCATAATAAAGCTAGGACGATCATCAACCCATTTACAACTAA	TTTACAAAGTGCATCTTGAGGCATCATCATAACTTAAGTTATCATCTCTTACTTTTTTTATGGAATGGAACCATGGTTCACTTGATTGATAATAAACCAATAGTTGCTGCACTACCCACATGAGAGCTCATAATAAAGCTAGGACGATCATCAACCCATTTACAACTAA
1H_33972005	49.895	CGTGGGAAGATCACAGTTGTCATGAAATCGACACGAGTGCCACTTGGGTGAGACGCCGACATATTCACACAGACGTCCGCACCACGCCAGAAAAAGGCTCGCCAGCCATGTTGGAACGTTGCGGCAATTTTGCATACAGAATATACCCTTTTCAGTGTTGATAAAACACATCTAGATTC	CGTGGGTAGATCACAGTTGTCATGAAATCGACACGAGTGCCACTTGGGTGAGACGCCGACAGAGGCACACAGACGTCCGCACCACGCCAGAAGAAGGCTCGCCAGCCATGTTGGAACGTTGCGGCAATTTTGCATACAGAATATACCCTTTTCAGTGTTGATAAAACACATCTGGATTT
1H_36899413	51.484	TCATCAACATAGAACAATGACATTAAGATGATAAGATATTCATATGGGCGTCTGTAATTAAAATTGCATTTTTCTAATTAATTTTTCCCATTTTATTAAAGAAAAAAAATGTTTGTAAGAAGGAAAGACATTAGTCTAAAACAACGGTTTTCGAGAAGGAAATCGTCCTTGCACACTCCG	TCATCAACATAGAACAATGTCATTAAGATGATAAGATATTCATATGGGCGTCTGTAATTAAAATTGCATTTTTCGAATTAATTTTTCCCATTTTATTGAAGAAAAAAACAATGTTTGTAAGAAGGAAAGACATTAGTCTAAAACAACGGTTTTCGAGAAGGAAATCGTCCTTGCACACTCCG
1H_51645213	55.749	AATTTTGATACTCATTTGCAGCGAAATACATATTACCTTACACTTGACATTGACGTTTATTAGTTGTGCTTGATAAATAAAAGTGCTAATCTGGGGATCTTGTTAGCCAAACCTTAACATGAAAAAACAACGGGTTGAATGATGGGATCGAGCTATTTTAGCCAGCTGAGATTAAATACAAGTAA	AATTTTGATACTCATTTGCAGCGAAATACATATTACCTTACACTTGACATTGACGTTTATTAGTTGTGCTTGATAAATAAAGGTGCTAATCTGGGGATCTTGTTAGCCAAACCTTAACATGAAAAAACAACGGGTTGAATGATGGGATCGAGCTATTTTAGCCAGCTGAGATTAAATACAAGTAA
1H_52495199	57.878	TTGCTTGCTCGGTCACCATGTCTCAAGATACTACTAAGTTGTATGACTTCTCAAATACTACTAATAATTATTTTATTAGTACTCGAATATTGCTCGCCACTTGTGCGAATGCCTTTGATATTAATGCTGCATTGCTAAACCTTTTCATGAAAGAACACTTTTTGGGAAGTCCAATGAGGATCT	TTGCTTGCTCGGTCACCATGTCTCAAGATACTACTAAGTTGTATGACTTCTCAAATACTAATAATAATTATTTTATTAGTACTCGAATATTGCTCGCCACTTGTGCGAATGCCTTTGATATTAATGCTGCATTGCTGAACCTTTTCATGAAAGAACACTTTTTGGGAAGTCCAATGAGGATCT
1H_42506567	60.696	GTACTAAAAAGGTTGAACAAACAAAATGTTGCAACATCTAGGAAAGCTTAGAAACGAAATGATAAAAAATATCATCATTCAAGTAGAAGCATGTAGCAAGATGAGAGTGCCATGTTCATGATTTTCTGTATAAAAATGCAGTATGAATTGCAT	GTACTAAAAAGGTTGAACATACAAAATGTTGCAACATCTAGGAAAGCTTAGAAACGAAATGATAAAAAATATCATCATTCAAGTAGAAGCATGTAGCAAGATGAGAGTGCCATGTTCATGATTTTCTGTATAAAAATGCAGTATGAATTGCAT
1H_38708888	63.241	TCAGAGAACTCCAAATAGCAAGATTTCTTTCACCATTAGCAAACACATCACACACCAGACGGCCCATGCGTGGAGGTGGCGTACGGATTAGGAGTGATATCCATAGGATGCACGCCCAGCAGCTAAGCACCAACTAGAACACCATGGTGGCAGTGTGGTACCATCACCCAGCTCAATCTTGTTGAG	TCAGAGAACTCCAAATAGCAAGATTTCTTTCACCATTAGCAAACACATCACACACCAGACGGCCCATGCGTGGAGGTGGCGTACGGATTAGGAGTGATATCCATAGGATGCACGCCCAGCAGCTAAGCACCGACTAGAACACCATGGTGGCAGTGTGGTACCATCACCCAGCTCAATCTTGGTGAG
1H_64992087	66.444	TCATCTTACTCTAGTAATCGTAAGTTAGCCACCAAATAATGCTTAGTGCTACTGCAACCTCACCACAATACCATACCTCACCTATCTTATATTTACTAATTGGATGCACCAAACGAGGTTCCACGTTAATCCACATCATTAAAATTATCCCACCGATCAAATTTAATTAGCAGTA	TCATCTTACTCTAGTAATCGTAAGTTAGCCACCAAATAATGCTTAGTGCTACTACAACCTCACCACAATACCATACCTCACCTATCTTATATTTACTAATTGGATGCACCAAACGAGGTTCCACGTTAATCCACATCATTAAAATTATCCCACCCATCAAATTTAATTAGCAGTA
1H_62984625	67.082	CAGACAGGGCATGTATGGTGACACCGGAAAGAAACTAAGAAGAAAACTGTGCAGTGGTACGCTAGCGGCAGCTAGCTGCTAAAAGCGCTACACTACGACGAGTGACACTCATGCATGATGCATGGACGGGGACCATATGGGTGGAAGGTGCGGCCTCACATCATGT	CAGACAGGGCATGTATGGTGACACCGGAAAGAAACTAAGAAGAAAACTGTGCAGTGGTACGCTAGCGGCAGCTAGCTGCTAAAAGCGCTACACTGCGACGAGTGACACTCATGCATGATGCATGGACGGGGACCATATGGGTGGAAGGTGCGGCCTCACATCATGT
1H_70984756	68.146	CATCCTGAAGGAAACAACCAGGGTTCAGGAAGAAGGAAGAACGCTAAAACACCACAATCCCAGGGAAAATCGGACAGCATAATGACTGTACCGGCATGAAATATGAGGCAACCTGCAAGATATTTGGGCAACATAACAACTCAACATCATGGGTTCAAGGTGCAGCAGGAACATA	CATCCTGAAGGAAACAACCAGGGTTCAGGAAGAAGGAAGAACGCTAAAACACCACAATCCCAGGGAAAATCGGACAGCATAACGACTGTACCGGCATGAAATATGAGGCAACCTGCAAGATATTTGGGCAACATAACAACTCAACATCATGGGTTCAAGGTGCAGCAGGAACATA
1H_68015892	68.465	GAAAATGACGATAGTGGAGCACCGAATGTTCATGAGGATGAAGAGGGCGAGAAGAGTGGTTGTGATATTCAGGCCGACATGGGATATTGCTTAGTGTCAATATAGCTAGAGAAGATAAAGGGTAGTGGTATAATATTGTTCACACCCGTGGCACCATCAAGGCCAAG	GAAAATGACGATAGTGGAGCACCGAATGTTCATGAGGATGAAGAGGGCGAGAAGAGTGGTTGTGATATTCAGGCCGACATGGGATATTGCTTAGTGTCAATGTAGCTAGAGAAGATAAAGGGTAGTGGTATAATATTGTTCACACCCGTGGCACCATCAAGGCCAAG
1H_62500535	69.21	CAGTCAGCTATCGTTTCTTATGTATGTGCAGATGTAGATGCTATGCATGCCATTGTGAAAGTGTGTTCCCATCGATCCATCCAGAAAAAATGCACTTGGACCTAGATTATGCCGGCATATAGGGTTTTCCTAAAAATATGCACTTGGACCCAGATTAAGCCGGCATATTTCCCTAGTAGACA	CAGTCAGCTATCGTTTCTTATGTATGTGCAGATGTAGATGCTATGCATGCCATTGTGAAAGTGTGTTCCCATCGATCCATCCATAAAAAATGCACTTGGACCTAGATTAAGCCGGCATATAGGGTTTTCCTAAAAATATGCACTTGGACCCAGATTAAGCCGGCATATTTCCCTAGTAGACA
1H_59516862	70.7	GACTACTATCACATGCATCTCAATATGCAATAGAAATAATTTCTCACCATGTACTCATGTGCATGATTATATCACCACGTGAACTATCATGACTTATATTAACATACAGTAACGTTTCCTTCATCACAACAACCACACACAACAATAATATATCCAAGTTCAGAATGCTTG	GACTACTATCACATGCATCTCAATATGCAATAGAAATAATTTCTCACCATGTACTCATGTGCATGATTATATCACCACGTGAACTATCATGACTTATATTAACATACGGTAACGTTTCCTTCATCACAACAACCACACACAACAATAATATATCCAAGTTCAGAATGCTTG
1H_61118920	71.926	TACTGTGCCGCGGAGCATACTCGGGACGGCTCGGCTCTACTTGGTGATGGCGTAGATGGCGTAGATGATGCCCGGGATGTAGCCGAGGAAGGTGAGCAGGAGGCAGATCCAGAACTCGTGCTGCAAGAAAGAAAGCAAGAAACAATTATCAGTAATTCCATCCAT	TACTGTGCTGCGGAGCATACTCGGGACGGCTCGGCTCTACTTGGTGATGGCGTAGATGGCGTAGATGATGCCCGGGATGTAGCCGAGGAAGGTGAGCAGGAGGCAGATCCAGAACTCGTGCTGCAAGAAAGAAAGCAAGAAACAATTATCAGTAATTCCATCCAT
1H_71994167	72.536	TTGGATGCATGTCATGACAATTGAGTAGGAATATTACATGGTAATTTTCTTTTAATATTTTGCCTAAAGAATTTAATGCATCTCATAATTTAACCAGACGAGGAAATGCAATAAACTTACAAACAAAAATGACAATGACAGAGGCTTAACAAACCGCAATAGGGAGAT	TTGGATGCATGTCATGACAATTGAGTAGGAATATTACATGGTAATTTTCTTTTAATCTTTTGCCTAAAGAATTTAATGCATCTCATAATTTAACCAGACCAGGAAATGCAATAAACTTACAAACAAAAATGACAATGACAGAGGCTTAACAAACCACAATAGGGAGAT
1H_78501165	75.364	GAATCTCTACATTTATAATTCTTGATTCCACATGGACAAGCTTATTTCAATAACATGTGATCATTACATCAATGATCAATATTTTTTTGCTATACTACTATGGACCTTTTTGACTGTTTTTCTTTTGTTGGTGATTATGATGTGGTAATGTTATCATCTATA	GAATCTCTACATTTATAATTCTTGATTCCACATGGACAAGCTTATTTCAATAACATGTGATCATTACATCAATGATCAATATTTTTTTGCTATACTACTATGGACCTTTTTGACTGTTTTTCTTTTGTTGGTGATTATGATGTGGTAACGTTATCATCTATA
1H_300306311	81.012	CTGAGGTTGTTTTGTAGCAGAAGCCTCAACAGCACAAGAGGTGGCAGCAGGAGAATCCTTGTTAAACTTTGTTACATCAACTTTTGCCTTTTTCTACAGCTTGGACAAACACTTGTCTTTTTCATCAGGATAGTCTTCAATTGTGGCTACGCTG	CTGAGGTTGTTTTGTAGCAGAAGCCTCAACAGCACAAGAGGTGGCAGCAGGAGAATCCTTGTTAAACTTTGTTACATCAACTTTTGCCTTTTTCTACAGCTTGGACAAAGACTTGTCTTTTTCATCAGGATAGTCTTCAATTGTGGCTACGCTG
1H_134967717	84.277	TTCTAGTTTACACTCACATATTCTTCACAAATCTATGGTAGACATGGAGTTCAAGTTTCTCTAACACAAGCTAGGCACTACATTTTAGTAACCCTGCAAAAGAAATAAGGAATCGGTGTCCACACAAAGCAATCAGTGTCCACATACAAAAAAGTATGAAACAATCAGTCAATCG	TTCTAGTTTACACTCACATATTCTTCACAAATCTATGGTAGACATGGAGTTCAAGTTTCTCTAACACAAGCTAGGCACTACATTTTAGTAACCCTGCAAAAGAAATAAGGAATCAGTGTCCACACAAAGCAATCAGTGTCCACATACAAAAAAGTATGAAACAATCAGTCAATCG
1H_231982238	86.228	CCCCAAAGCTTCACCGAGCCATAAGGATATCGGATAATGACCATAGGAAACGGCTCTGAGTCGTTGGGTATGGCCACTGCTCCGCCCGACCACCACCCATCATGTCTATGATGGACATGGGCACGAAGCACTAGATCGTGTTGGACCACAAACCCCTCGGCCAGTGACCT	CCCCAAAGCTTCACCGAGCCATAAGGATATCGGATAATGACCATAGGAAACGGCTCTGAGTCATTGGGTATGGCCACTGCTCCGCCCGACCACCACCCATCATGTCTATGATGGACATGGGCACGAAGCACTAGATCGTGTTGGACCACAAACCCCTCGGCCAGTGACCT
1H_270476384	86.653	GGCATTGAAGAATCTTAAGTGACCATAATCTTTTACAGACACAATATTTCGAATGTTGAAACATATGGGAATATACATTGGTAAGTTAACTGCACAAGGTTATGGATCAGGTAGGAGGATAAGGTCTATCGTCGTTTTGAAATTACAATCTATTCACTCTCTTGTTTTGTGATACAAAACTGAAA	GGCATTGAAGAATCTTAAGTGACCATAATCTTTTACAGACACAATATTTCGAATGTTGAAACATATGAGAATATACATTGGTAAGTTAACTGCACAAGGTTATGGATCAGGTAGGAGGATAAGGTCTATCGTCGTTTTGAAATTACAATCTATTCACTCTCTTGTTTTGTGATACAAAACTGAAA
1H_271006542	87.667	TGAGAAGGTGGAATTTGCCACATTCATGTTGGAAGGACCTCGCAAAAGAATGGTGGATAAGAATAAAGCCACTCAGATCACTAGGAAAGTGATATGGACAAGCTTCCAGTCAGATTTCCATGCAGCCCGTATCTTATTGAAGAGAAATAGAC	TGAGAAGGTGGAATTTTCCACATTCATGTTGGAAGGACCTCGCAAAAGAATGGTGGATAAGAATAAAGCCACTCAGATCACTAGGAAAGTGATATGGACAAGCTTCCAGTCAGATTTCCATGCAGCCCGTATCTTATTGAAGAGAAATAGAC
1H_317992828	88.703	TATCTCAATAGGATAATTGTCCGTAGTTATTTTTCGCGCGTGTCCGAATTGCTCAAACCCCGTAGATAAAATGTTCTTATTTTAGGAACACCTTTGCCATGTATTTTAGAGTAGTCTTTGGTATTTTTGCATGTAGGGTTTAGTCGCTAGTTATTTTTCGCGTTTAGGACTTATTCCCGCATATAC	TATCTCAATAGGATAATTGTCCGTAGTTATTTTTCGCGCGTGTCCGAATTGCTCAAACCCCGTAGATAAAATGTTCTTATTTTAGGAACACCTTTGCCATGTATTTTAGAGTAGTCTTTGGTATTTTTGCATGTAGGGTTTAGTCGCTAGTTATTTTTCGTGTTTAGGACTTATTCCCGCATATAC
1H_329001458	89.128	GAGACAGAGGAACGAATAGCGTATCCAAGTTCGTCTCGTTCTGCTGATCAACTTTATGTTGAAAATATTTTCATCTGAGCTACGGTTTATTTTATATTAATTTTCAAATTTTAATTAATATTTTAGGAATTAAAAACACATTTAATTAATTCAACTAAATGCAATTA	GAGACAGAGGAACGAATAGCGTATCCAAGTTCGTCTCGTTCTGCTGGTCAACTTTATGTTGAAAATATTTTCATCTGAGCTACGGTTTATTTTATATTAATTTTCAAATTTTAATTAATATTTTAGGAATTAAAAACACATTTAATTAATTCAACTAAATGCAATTA
1H_333498623	89.979	GAAGGAGAGCTCCTAAGTCAGGAAGATGGCACCAAATACAAAAGCGTAGTAGGTGCAGTGTAGTACTTGACCCTTACTAGACGTGTTATTTCTTTTGCTATCAACAAAGTATGCTAGTTTCTTCATGCACCCACCACAACTCATTGGACTGCTCTAAAACGTATAGTAAGATACATC	GAAGGAGAGCTCCTAAGTCAGGAAGATGGCACCAAATACAAAAGCGTAGTAGGTGCAGTGTAGTACTTGACCCTTACTAGACGTGTTATTTCTTTTGCTATCAACAAAGTATGCTAGTTTCTTCATGCACCCACCACAACTCATTGGACTTCTCTAAAACGTATAGTAAGATACATC
1H_315508224	91.76	CGAAGCATGTCTGAAGCAGGAACATGCCGGCTGAGTGGCAAGATTGGATAACATGAGCAGCGCAGTTAGCACTACCAAAATAAATATAAATAAGACGTCCTGGTCAACTTATAGTAATAGGTGGACGATGCCGTAGCACAAGGAATGTATTGCCATTCAGTTGCTGAAGTTATTTATGTTATA	CGAAGCATGTCTGAAGCAGGAACATGCCGGCTGAGCGGCAAGATTGGATAACATGAGCAGCGCAGTTAGCACTACCAAAATAAATATAAATAAGACGTCCTGGTCAACTTATAGTAATAGGTGGACGATGCCGTAGCACAAGGAATGTATTGCCATTCAGTTGCTGAAGTTATTTATGTTATA
1H_377585283	95.544	AAAATGATTATCCTGTTGTGGTATCTGTGTTGAGATACCACACGCCTGCCAAACTGTCAAGCGAACAAAACCAACAGGTGAGTCCCCTGATTCACACATACATGGCAACTACAAAAGAGCCTCAATGTCAATCTCGACGAAAGTGCAGGGATCCGGAATGCCAAATTTTCTTAGCAC	AAAATGATTATCCTGTTGTGGTATCTGTGTTGAGATACCACACGCCTGCCAAACTGTCAAGCGAACAAAACCAACAGGTGAGTCCCCTGATTCACACATTCATGGCAACTACAAAAGAGCCTCAATGTCAATCTCGACGAAAGTGCAGGGATCCGGAATGCCAAATTTTCTTAGCAC
1H_358493268	96.922	CAGGGCAACAATGGTTAGTTTCCTGAAATGGATTCTTAGAGATGATAAAACTCTGCCCGGTGCATTTGTGCAGGAAATGATTCAGTCTCCCTTCTTTAAAACTGGCGTTCTGGTAATTAAACAGGGATTTTCCAAATGGATGGGCACCATTGCAGCATCTGA	CAGGGCAACAATGGTTAGTTTCCTGAAATGGATTCTTAGAGATGATAAAACTCTGCCCGGTGCATTTGTGCAGGAAATGATTCAGTCTCCCTTCTTTAAAACTGGTGTTCTGGTAATTAAACAGGGATTTTCCAAATGGATGGGCACCATTGCAGCATCTGA
1H_371518697	98.944	CCTCCGTTTGAGCTAAAAATTTGCCAATAGAGTCTTCTTAGTTAATGATCATCCTCAACCAAAACTCAGGCTCATTGGTCATGTTCATTTCCCCCATCGCTAATCAGACACTTGGCTGCTAATTCATGTTTGAGCTTAGTTCCACGTCCTTGTAATATTCTTCTATTGTATTCT	CCTCCGTTTGAGCTAAAAATTTGCCAATAGAGTCTTCTTAGTTAATGATCATCCTCAACCAAAACTCAGGCTCATTGGTCATGTTCATTTCCCCCATCGCTAATCAGACACTTGGCTGCTAATTCATGTTTGAGCTTAGTTCCGCGTCCTTGTAATATTCTTCTATTGTATTCT
1H_389482482	103.988	TATTTAGTGTAGTGTACATGTTATTCATATGTTTTCAACACATTTTGAAAACACAAAAACAAAAATTTTAAATATGGAACAAAACATGAAATTTTAAAATAGTTTTAAAATTACAAGAACGAAGTTTATAATTTCATCAGATTTTGAATTTTTCTAAACATTGTTCATAAAAGAATACA	TATTTAGTGTAGTGTACATATTATTCATATGTTTTCAACACATTTCGAAAACACAAAAACAAAAATTTTAAATATGGAACAAAACATGAAATTTTAAAATAGTTTTAAAATTACAAGAACGAAGTTTATAATTTCATCAGATTTTGAATTTTTCTAAACATTGTTCATAAAAGAATACA
1H_390440053	104.563	TCAACTCTATTGCTGCAATCACCCGAGTCTCCACTCGAAGCCATGGAAGTTCAAACCCCTGATCATGCGTCGCCACTCAAAAGGCTTCGTAGAGGACCAAGGCCAATTATATCTTCAATGACAGGCATACATTAAGAAGAAGTAGATGCTGACCCGATTGCATCAGTCAAGGAGATTCACAGG	TCAACTCTATTGCTGCAATCACCCGAGTCTCCACTCGAAGCCATGGAAGTTCAAACCGCTGATCATGCGTCACCACTCAAAAGGCTTCGTAGAGGACCAAGGCCAATTATATCTTCAATGACAGGCATACATTAAGAAGAAGTAGATGCTGACCCGATTGCATCAGTCAAGGAGATTCACAGG
1H_399884730	107.814	CAAATTAATCCCCCTAATTCATCGCTTGGTGTGGTGGCATTATTTGAGTATTAGAGCATGTCCAAATAGTTTGGATCAATTGGAGAAACTTGACAATGCAAATATTTCCAATTCTAGAAATCACCACAAGTGGTTTTCATGGGATTTGGACAAGTT	CAAATTAATCCCCCTAATGCATCGCTTGGTGTGGTGGCATTATTTGAGTATTAGAGCATGTCCAAATAGTTTGGATCAATTGGAGAAACTTGACAATGCAAATATTTCCAATTCTAGAAATCACCACAAGTGGTTTTCATGGGATTTGGACAAGTT
1H_410247947	108.821	TCTTATGTGGTTGTTTTAACTAGAAAGTTTCCAGTTGTCGGCTTCAACCCCCTGGTAGATGCTATCAGGGGTGTTTTCGAGTTCCGCACTTTTACTCTTAGCCAATGTCTTGGTACTTAGAGGTGGTAGTGTAGAAGGAAACCGGGCAATGAGACTATGCAGCTTTCACGCCTCCACTTAAGCATAG	TCTTATGTGGTTGTTTTAACTAGAAAGTTTCCAGTTGTCGGCTTCAACCCCCTGGTAGATGCTATCAGGGGTGTTTTCGAGTTCCGCACTTTTACTCTTAGCCAATGTCTTGGTACTTAGAGGTGGTAGTGTAGAAGGAAACGAGGCAATGAGACTATGCAGCTTTCACGCCTCCACTTAAGCATAG
1H_406198349	109.885	TCATCAAGGGGAAGTGCTTTCACCACATCCATGTGTCGCACACTTTATGTCTTGGGTCATATGTGAATCTCGTTCCCTTAGAAGCACACTCCTGGTTTCGTTAAAAAGGAGGTGTGTGACTATCAAGACGGAGTAGTCCAAATTTCATGCCAAGATGATCAAGA	TCATCAAGGGGAAGTGCTTTCACCACATCCATGTGTCGCACACTTGATGTCTTGGGTCATATGTGAATCTCGTTCCCTTAGAAGCACACTCTTGGTTTCGTTAAAAAGGAGGTGTGTGACTATCAAAGACGGAGGAGTCCAAATTTCATGCCAAGATGATCAAGA
1H_412952769	112.398	CGGGCTCGATCTCTTTCGGTAGCAGTCGATGGAGTAGATAGAAGAGCATCGGCGAAGACTTCTGGCGATGTCTGTGGAGCTGACGGTGTTGACACTGGAGGTGCAGGAGCTGGAGATGGAGCTGACAGCGATGACACTTGAGCTGATGAAGTTGGTCTT	CGGGCTCGATCTCTTTCGGTAGCAGTCCATGGAGTAGATAGAAGAGCATAGGCGAAGACTTCTGGCGATGTCCGTGGAGCTGACGGTGTTGACACTGGAGGTGCAGGAGCTGGAGATGGAGCTGACAGCGATGACACTTGAGCTGATGAAGTTGGTCTT
1H_416106623	119.064	TAGGAATTTATGGTGGTGGAATGGACGTAAGGAGGTGCAAGTGAGCCCCACATGACCCTACCCATAGTACAGGCCAAGTGGCCAAGTGCTTCCCTCTAGCTCCTCTTAATCTCTCCCAACGCTTTGTGGGTCCTTCGTTACCCCAAAAATATATTATTAAATCAGCAAGTGATTTTGACTTCC	TAGGAATTTATGGTGGTGGAATGGACGTAAGGAGGTGCAAGTGAGCCCCACATGACCCTACCCATAGTACAGGCCAAGTGGCAATGTGCTCCCCTCTAGCTCCTCTTAATCTCTCCCAACGCTTTGTGGGTCCTTCGTTACCCCAAAAATATATTATTAAATCAGCAAGTGATTTTGACTTCC
1H_420360972	123.076	TGTATAAGGAACTTAGCCAGCGACTTCAAAATGTTGGTGTTACCAGTATATTCTGTTGGGCAGATAAGGTCTCTGAAGGATTTTGGCTTAAACAGGCAAGTGGAAATTTTTGATATCTCTGTTTGTTTCAGTTTTCTTTTATATAATGAATATATATCCTAATACGAAGT	TGTATAAGGAACTTAGCCAGCGACTTCAAAATGTTGGTGTTACCAGTATATTCTGTTGGGCAGATAAGGTCTCTGAAGGATTTTGGCTTAAACAGGCAAGTGGAAAATTTTGATATCTCTGTTTGTTTCAGTTTTCTTTTATATAATGAATATATATCCTAATACGAAGT
1H_422752391	124.104	CTTATAGCATCACAAACTCATCGGCCTCATCAAATACCACTTCAAAGTTGGACCGTTGAATGCTTGAGCTCCCCTTGTACAACAACATGATGTGCTTCCAACAATCCTTTGCACAAGTGAAGGGGCGCAAGTGAGATAGCTCTTCAGGAGGAACCGCGGCTTG	CTTATAGCATCACAAACTCATCGGCCTCATCAAATACCACTTCAAAGTTGGACCGTTGAATGCTTGAGCTCCCCTTGTACAACAACATGATGTGCTCCCAACAATCATTTGCACAAGTGAAGGGGCGCAAGTGAGATAGCTCTTCAGGAGGAACCGCGGCTTG
1H_435674177	127.237	TACATACAACCTTGCTCTCTTTCCTTATTTATTGCATGACACATCATCAAAAGTACTACGTGTCAAAATCTACCAACAACTATCTTATAATCATTGAAGATGTCTTTATAGTATATTAACTGGTCTTGGGTTTTGTGTTTTTCTCTTTTGCGGACGTGTCTTCCATTGGTTCGGTCGTGCACAC	TACATACAACCTTGCTCTCTTTCCTTATTTATTGCATGACACATCATCAAAAGTACTACGTGTCAAAATCTACCAACAACTATCTTATAATCATTGAAGATGTCTTTATAGTATATTAACTGGTTTTGGGTTTTGTGTTTTTCTCTTTTGCGGACGTGTCTTCCATTGGTTCGGTCGTGCACAC
1H_435226112	129.018	TAAGAAGAAGGAAGAAAGAAGATGGAGAGGGGTTACCTCCTTCCTTGGATGATTTGCGACCACGTGAAAGGATCGATATGGTTGGCTGGAGGGGGGCTAAATAGGCAACTTCCAATTTTTATCTTTTCTTAACAAATTAGGCTTAGCAACAAAAGGTTGTGTAG	TAAGAAGAAGGAAGAAAGAAGATGGAGAGGGGTTACCTCCTTCCTTGGATGATTTGCGACCACCTGAAAGGATCGGTATGGTTGGCTGGAGGGGGGCTAAATAGGCAACTTCCAATTTTTATCTTTTCTTAACAAATTAGGCTTAGCAACAAAAGGTTGTGTAG
1H_439507496	131.395	CGATCCCACTAAGTACATTTTCTAAGCTTTGTGTGTTGATCAACTTGATTCACTCTTTCACTTAGTCGTGATCAACCATGTAGCTTATCTTTTCTCATCATAAAGATGATGTCTTGAAGATAAACATGAATGTTCCCACAATCTTCTTCAAGACATGCTTT	CGATCCCACTAAGTACATTTTCTAAGCTTTGTGTGTTGATCAACTTGATTCACTCTTTCACTTAGTCGTGATCAACCATGTAGCTTATCTTTTCTCATCATAAAGATGATGTCTTGAAGATAAACATGAATGTTCCCACAATCTTCTTCAAGACATGCTTG
1H_452088206	134.198	GTTATTACTCAACCACAATTGTTTACATGCAAACAAATAAAAGTAAATAAACTAAAATTTTGTTGTTGTTGAGAACCTGTTGTTTACTAACAAAATTAGATATAACTTTTCAAAAGTATAAAAGAAAACAAATTAAAGACAATTATAGCAAAATA	GTTATTACTCAACCACAATTGTTTACATGCAAACAAATAAAAGTAAATAAAATAAAATTTTGTTGTTGTTGAGAACCTGTTGTTTACTAACAGAAAATTAGATATAACTTTTCAAAAGTATAAAAGAAAACAAATTAAAGACAATTATAGCAAAATA
1H_447409003	135.538	GCACCATCACCTTCTGAATGTGCGGAGATAGGATCGGATTCATGTGGAATCGGTTGCATGAGCAGTCATACGCCTTGTCAACTGGGTCGACACCAACCACACGGATTTTACTGGAACTAGGATCGCATAGTCGAAGCTCAAACTTAAATTGATTACCTTCTACTAGATTAATT	GCACCATCACCTTCTGAATGTGCGGAGATAGGATCGGATTCATGTGGAATCGGTTGCATGAGCAGTCATACGCCTTGTCAACTGGGTCGACACCAACCACACAGATTTTACTGGAACTAGGATCGCATAGTCGAAGCTCAAACTTAAATTGATTACCTTCTACTAGATTAATT
1H_452777522	136.088	TTTGTATATGAGAAGATGGGCAGCTATGGGCCTCCGTGGGACCCATAAGCCCTAGGGTGCGCCTAGGGGGTAGGGCACTCCTGGCTTGTGGACCCACTGAGAGTCTTCTTCGATACTTCTGTCTTCTAGTTTTTTTTATATATTCCAAAATAATTCTTTGTAATTTTTCATGTCATTT	TTTGTATATGAGAAGATGGGCAGCTATGGGCCTCCATGGGACCCATAAGCCCTAGGGTGCGCCTAGGGGGTAGGGCACCCCTGCCTTGTGGACCCACTGAGAGTCTTCTTCGATACTTCTGTCTTCTAGTTTTTTTATATATTACAAAATAATTCCTTGTAATTTTTCATGTCATTT
1H_450055749	136.833	CGCATGCATTTTTTTCCCATGCAAATATATTCTTTGGATCACCATACCGCTAAATTCCTATAAATTTGTTACCGCGCGTGAATTTTATAGAGATGCCCCTAAGTTCACTAAATACCATTTTTTTTGCATAGAATCAAAGCACATATCCTATTCCT	CGCATGCATTTTTTTCCCATGCAAATATATTCTTTGGATCACCATACCGCTAAATTCCTATAAATTTGTTACCGCGCGTGAATTTTATAGAGATGCCCCTAAGTTCACTAAATACCATTTTTTTTGCATAGAATCAAAGTACATATCCTATTCCT
1H_455713748	145.407	CCTAAATTTTTATATCTTTTTGAGATACAGAAGTACATAGTTTTCATAAATTGTCACACACTATTCTGTTTAGACAGATTGTTGTCATAGTTTTGTTATCTACTTATCCTTTAGTTTCCATAGCCTATATTGGTAGATACAAATTTTGGAAACGATAGTAAACAGTGGATGATGTTTGAAAATTA	CTAAATTTTTTATATTTTTTTGAGATACAGAAGTACACAGTTTTCATAAATTGTCACACACTATTCTGTTTAGACAGATTGTTGTCATAGTTTTGTTATCTACTTATCCTTTAGTTTCCATAGCCTATATTGGTAGATACAAATTTTGGAAACGATAGTAAACAGTGGATGATGTTTGAAAATTA
1H_463360349	148.474	CCCATCTGTCGTGCTCCTCCGTGCTGGAGACGTCAAACCCCACTCTATTGCCACATCAAGGGCATGACGTGAGAGGCACCACCACTGTCTGCTCGCGGCGACTAGAGCACATGAACTTGTTGGTTGTTGTTCTAGTGCTCATGTGAACGATGATGGGGACGAGGACGAAGGGAGTAG	CCCATCTGTCATGCTCCTCCGTGCTGGAGACGTCAAACCCCACTCTGTTGCCACATCAAGGGCATGACGTGAGAGGCACCACCACTGTCCGCTCGCGGCAACTAGAGCACACGAACTTGTTGGTTGTTGTTGGACATGTCTAGTGCTCATGTGAACGATGATGGGGACGAGGACGAAGGGAGTAG
1H_469198030	152.42	GTCAAAAAAGTGGTATTTTATATAAACTTGTTAGGAGCCAAGTACCGGGTGAGTTGGCTAGTGTGTTAAGATCCCAATATTGAAGTCGCGAGTTCAATTTTTAGCTTTAACATTATTTTGAGGCTATAAAACTATAATATGGAAACTAGTAGCATCAAGATTTGTTTCCAACATTTTTTTGTCCCAGA	GTCAAAAAAGTGGTATTTTATATAAACTTGTTAGGAGCCAAGTACGGGGTGAGTTGGCTAGTGTGTTAAGATCCCAATATTGAAGTCGCGAGTTCAATTTTTAGCTTTAACATTATTATTAGGCTATAAAACTATAATATGGAAACTAGTAGCATCAAGATTTGTTTCCAACATTTTTTTGTCCCAA
1H_470103454	154.165	TACCTATAAAGGAGAATGATATTGAGTTACCACTTGCTTTTCTCAATTATTAGGCTATGGTGCGCTACCAGATTCTTAAGAGAAATGAACAACTCCTTCTATACCAACTAATTTTTGATAGTCAGCATGTTGTCCACATTACCCTTCCTGCT	TACCTATAAAGGAGAATGATATTGAGTTACCACTTGCTTTTCTCAATTATTAGGCTATGGTGCGCTACCAGATTCTTAAGAGAAATGAACAACTCCTTCTATACCAACTAATTTTTGATAGTCAGCATGTTGTCCATATTACCCTTCCTGCT
1H_469872834	155.938	CTTTGAAGTGCCTCTCTGACACTGCAAGCAATCATAGAGCACACCCGAGCGTACCTCATTGAGCCCACACTCGAGGTCCAACTGGTCTTGGGACCCCGCTTCTTTTCTGACCAAGACAATAGATTACACCGTGCAAATGTAGGTTCTCCACTAGGAAAAATAGTGCTACC	CTTTGAAGTGCCTCTCTGACACTGCAAGCAATCATAGAGCACACCCGAGCGTACCTCATTGAGCCCACACTCGAGGTCCAACTGGTCTTGGGACCCCGCTTCTTTTCTGACCAAGATAATAGATTACACCGTGCAAATGTAGGTTCTCCACTAGGAAAAATAGTGCTACC
1H_470323247	157.428	TTAAATATTAGACTGTAGATCCTAAAATGAAAACTCTTCAATATTATTTTAAGACGTATCAACTTTTTACAATTATGACATACTGATTTAGTTATATGAATAGTTTTAAAACAATTTGTTTATATTTTATTAAATTTTTTACAAACATTATATTTCT	TTAAATATTAGACTGTAGATCCTAAAATGAAAACTCTTCAATATTATTTTAAGACGTATCAACTTTTTACAATTATGACATACTGATTTAGTTATATGAATAGTTTTAAAACAATTTGTTTATATTTTATTAAATTTTTTACAAACATTATATTGCT
1H_477290234	162.216	AAGCTCTCTTGGCAAAGAAAGCATGGTGTATTCTGCAAGCTACTTCTTCTTGTGTTGCCAGAGTGTTAAAAGCTTGATATTTCAGTGGCCACATAATATTGACAACCACTTGTCCCTCGAATGCATCATATACTTATAGGAGTATTTTGCATGGAAGAGACTTAT	AAGCTCTCTTGGCAAAGAAAGCATGTTGTATTCTGCAAGCTACTTCTTCTTGTGTTGCGAGAGTGTTAAAAGCTTGATATTTCAATGGCCACATAATATTGACAACCACTTGTCCCTCGAATGCATCATATACTTATAGGAGTATTTTGCATGGAAGAGACTTAT
1H_488323557	170.823	GAGGCATGCTAGGTTCTATGTTCTTGTTTATGCAAATTTATAGGATTTGGGGTTGTAGGCTTCAGTGGATTTATTTAGTAATAGTTGATTCTGACGGTTTACACAAAATAGTTTGTCTGTAGGTGTATAGAATTAGCAATGGATCTTTAGGCTGGTGATGACCATGTTAATT	GAGGCATGCTAGGTTCTATGTTCTTGTTTATGCAAATTTATAGGATTTGGGGTTGTAGGCTTCAGTGGATTTATTTAGTAATAGTTGATTCTGACGGTTTACACAAAATAGTTTGTCTGCAGGTGTATAGAATTAGCAATGGATCTTTAGGCTAGTGATGACCATGTTAATT
1H_494882653	176.334	AAAACTACACCTTATGCCCGGAATCAACTGCACAGCGTATCATCACAAGGCTGAACCCCCAACAACTGCAGTGAATACCACAGCTTAATAATAATTACGAATTGGTTACCTCCCGATTACGCCGGACCAATAACAAACATTTTTTCCTGAAAATAATA	ACTACTACACCTTATGCCCGGAATCAACTGCACAGCGTATCATCACAAGGCTGAATCCCCCAACAACTGCAGTGATTACCACAGCTTGATAATAGTTACGAATTGGTTACCTCCCGATCACGCCGGACCCATAACAAACATTTTTTCCTGAAAATAATA
1H_495040883	176.653	TAACAGAAGTTTAACTATTCCTATCATCGGCATAATTATTAATTAAACACATAAGAATAACACAGAGCAATGTTGTAGGGCATATATCAGATGGTCGGCTTGCCTCGGGGGAAGGAATACTCCGGAAGAAGTGCGGAGAGTCCGCGGAAAGGATCGTCGGAAACTGCTCTCTCTCGAA	TAACAGAAGTTTAACTATACCTATCATCGGCATAATTATTAATTAAACACGTAAGAATAACACAGAGCAATGATGTAGGGCATATATCAGATGGTCGGCTTGCCTGGGGGGAAGGAATACTCCGGAAGAAGTGCGGAGAGTCCGCGGAAAGGATCGTCGGGAACTGCTCTCTCTCGAA
1H_498228675	182.222	ACTTTTATTTACCAATTCTTGTTTTTCTCGCAAACTATCTATTACTCCTACTAAGTACTTCTAATTTCCTTCCCGCAAAGTAGTTTCATACTTGTTCTAGGTAAAGTGAGTGTTAGTGTGCGTAGAGTTGTATTGCTGGTTGATAGAACTTGAGAGAATATGAATTGTACATTTA	ACTTTTATTTACCAATTCTTATTTTTCTCGCAAACTATCTATTACTCCTACTAAGTACTTCTAATTTCCTTCCCGCAAAGTAGTTTCATACTTGTTCTAGGTAAAGTGAGTGTTAGTGTGCGTAGAGTTGTATTGCTGGTTGATAGAACTTGAGAGAATATGAATTGTACATTTA
1H_502052308	187.177	TATATTTTAATTTTTTTACATCAAATTTTACCTAATGAATCAATATAAATGTAACTATTGGTATTCCAAATGTAATTTATTTATCAAATGGTCGTAAATTTACCTGGGTGAAGAATAGCTTATATATATATAGAGAGAGAGAGAGAGAGAGAGATAAGGAGAGCATGGATTTGCTATCAACA	TATATTTTAATTTTTTTACATCAAATTTTACCTAATGAATCAATATAAATGTAACTATTGGTATTCCAAATGTAATTTATTTATCAAATGGTCGTAAATTTACCTGGGTGAAGAATAGCTTATATATATATAGAGAGAGAGAGAGAGAGATAAGGAGAGCATGGATTTGCTATCAACA
1H_506338886	190.842	AAGGTGCAATGGTTGCCAGTCATCTTCATTTCATTGATCTGTCGGTGTCGACATTTGTTTCTTTTTCTTTCTTCTCTCGTTTTTCTTTTGAGCTTGTTTGTGCTATGGCCCTAGCATACTGGATGTATCGGTTGGTTGTTTTATTATAATATAAAGCGAGGAATCATTTATCATTGAATACAACAG	AAGGTGCAACGGTTGCCGGTCATCTTCATTTCATTGATCTGTCGGTGTCGACATTTGTTTCTTTTTCTTTCTTCTATCGTTTTTCTTTTGAGCTTGTTTGTGCTATGGCCCTAGCATACTGGATGTATCGGTTGGTTGTTATATTATAATATAAAGCGGGGGAATCATTTATCATTGAATACAACAG
1H_514636597	192.108	CACACAGACATGTGTAGGATGGCCAAAGTTAAAATGAGCATGTTATAAACTTGTTCAAATTGACTAGGACTAGTAAGATATCATAGTAAATGGATCTCTAAAGGATGTAAATGCAGGTTAGTTGTGCATTAAAACGATTGATAAAACTAGTGTCCTGCTCCGACAAAAAAAC	CACACAGAGATGTGTAGGATGGCCAAAGTTAAAATGAGCATGTTATAAACTTGTTCAAATTGACTAGGACTAGTAAGATATCATAGTAAATGGATCTCAAAAGGATGTAAATGCAGGTTAGTTGTGCATTAAAACGATTGATAAAACTAGCGTCCTGCTCCGACAAAAAAAC
1H_519823143	198.641	CTCATGTAGGAACTAGTAGAAGTAGAATCGTGTTGTAATTGATCATTATGAGAAAACCGAGCATAAATGTTTTGTATAATCATTTCTCTTGAGAGCTCATGGTTGGGAAAAGTGTGTATCATAGAATTAATCCTCCCCCAAGCTTGAGCGATGCTTTCTTATTCA	CTCATGTAGGAACTAGTAGAAGTTGAATCGAGTTGTAATTGATCATTATGAGAAAACCGAGCATAAATTTTTTGTATAATCATTTCTATTGAGAGCTCATGGTTGGGAAAAGTGTGTATCATAGAATTAATCCTCCCCCAAGCTTGAGCGACGCTTTCTTCTTCA
1H_520276315	199.066	TGGATTACGGTCTTGGGGTGGAGTAATAGTAGTAGACATGAGTAAGTTTAACGGACTACTTATGACAAACCTAATGCATATATAATGATTAAATGCAATTTTGTTAATTGTCCAAGAGTAATTTGGTTGCCCTTTGCTATTATGCTTTTGAGAGAGATG	TGGATTACGGTCTTGGGGTGGAGTAATAGTAGTAGACATCAGTAAGTTTAATGGACTACTTATGACAAACTTAATGCATATATAATGATTACATGCAATTTTGTTAATTATCCAATAGTAATTTGGTTACCCTTTGCTATTATGCTTTCGAGAGTGATG
1H_524761112	207.783	GGCATGCATGCATACATGTATACTCCACGAAGACGACGGACGGCCCGTACTGATGGACGACCGTGTTGTATGTATGGTATATATGGTATGTAGCACGGCTGATTATAAAATATAAAAATAGCAGCAGCGTGCGGTCCGTGTGTGTAATTAGTACATCTCTTAACAGTTT	GGCATGCATGCATACATGTATACTCCACGAAGACGACGGACGGCCCGTACTGATGGACGACCGTGCTGTATGTATGGTATATATGGTATGTAGCACGGCTGATTATAAATATAAAAATAGCAGCAGCGTGTGGTCCGTGTGTGTAATTAGTACATCTCTTAACAGTTT
1H_529274257	214.036	GTGGTTTATTATATGAAACATGTCTCAGTACGTTGTTTTCACACAAAATTCATTGAGCTAAATAACACGCCAAAAAGTAAATTTTGTCACCCAAGCCTATGTTTCATCTTCTATATAAAGAAAAGCTCTAGAGGCGCCAATGGCCTAAAACAAGCCTTTGCAGAAGAAGAAAATAGGCAAGGAAT	GTGGTTTATTATATGAAACATGTCTCAGTATGTTGTTTTCACACAAAATTCATTGAGCTAAATAACACGCCAAAAAGTAAATTTTGTCACCCAAGCCTATGTTTCATCTTCTATATAAAGAAAAGCTCTAGAGGCGCCAATGGCCTAAAACAAGCCTTTGCAGAAGAAGAAAATAGGCAAGGAAT
1H_532370163	221.148	TCTTTCATCAACCTCTCATTAACTTTGTTATGTGTGCTCCATAGCCAGAGGCTGAGATCACGCGCTGACTTGAAGGGAACTGACACACTACAAGCAAAGGCCACAGTCAGACATGTAGTAGATTTTTTGTTTTTAAAACAACAATGTAACACAAAGTTTGT	TCTTTCATCAACCTCTCATTAACTTTGTTATGTGTGCTCCATAGCCAGAGGCTGAGATCACGCGCTGACTTGAAGGGAACTGACACACTACAAGCAAAGGCCACCGTCAGACATGTAGTAGATTTTTTGTTTTTAAAACAACAATGTAACACAAAGTTTGT
1H_535157157	228.1	ATTTTTGTACGGAGTTTTCAAATATGTTCCCATTTTCCAAAAATGTTTGCTTTTAAAATTTTTTTGGAGTCTAAAAAATGTCCATATTTCCAAAAATGATTAAATATTTGAACCATACTTGTGTTTGTAGAAATTATCCATAGATTCAAAAATGTTTAAGATTTCAAAAA	ATTTTTGTTCGGAGTTTTCAAATATGTTCCCATTTTCCAAAAATGTTTGCTTTTTAAATTTTTTTCGAGTCTAAAAAATGTCCATATTTCCAAAAATGATTAAATATTTGAACCATACTTGTGTTTGTAGAAATTATCCATAGATTCAAAAATGTTTAAGATTTCAAAAA
1H_535587558	229.121	AAGCTCATCAAACAGAAAAATGCAGAGTAAAATCATGGACAGATTGCTGTTGCTTACGTGCGTGGCAGCGCCACCATGTGGAGGAGCACATCGTCACCGCGAGAATCAGGAAGAGGACAATGGAGCGTGCGTGGCTACTGACGAGCGCCATGGTCAGAAGGAAGGTGTGGAGGTCGCGTCTGC	AAGTTCATCAAACAGAAAAATGCAGAGTAAAATCATGGACAGATTGCTGTTGCTTACGTGCGTGGCAGCGCCACCATGTGGAGGAGCACATCGTCACCGCGAGAATCAGGAAGAGGACAATGGAGCGTGCGTGGCTACTCACGAGCGCCATGGTCAGAAGGAAGGTGTGGAGGTCGCGTCTGC
1H_538694357	234.282	TTGAGTTCCATCTCAGTTATCGCACGCGGTCTCGCAGGCGAGATAGATATCTGCGCAGGTCGCGGTGGTGTCTGTACCGTACCATACCGCTGCTTCTTTGCTTACAAGCATTGTTTTTGTTGTACCAGTTACATAATAATGTTGTGTTGCTATACAACAGCAGAAGGGTATGCAGTTTAC	TTGAGTTCCATCTCAGTTATCGCACGCGGTCTCGCAGGCGAGATAGATATCTGCGCAGGTCGCGGTGGTGTCTGTACCGTACCATACCGCTGCTTCTTTGCTTACAAGCATTGTTTTTGTTGTACCAGTTACATAATAATGTTGTGTTGCTATGCAACAGCAGAAGGGTATGCAGTTTAC
1H_537601624	234.899	TATTGTTCATTAATTAAATTTAGTTGTGGCTAATACAAAGGTTGTAATATCACTGTTGATGTGATAATCTTAACCATCATGTGGCATTTAGTACGTTTCACCTTAATGTTTAGGAATTCCAATGCTTTAAGTATGTAGAGGCATGATTCTCAATTTCAACCTGATGACATGTTAATTTGCTCT	TATTGTTCATTAATTAAATTTAGTTGTGGCTAATACAAAGGTTGTAATATCACTGTTGATGTGATAATCTTAACCATCATGTGGCATTTAGTACGTTTCACCTTAATGTTTAGGAATTCCAATGCTTTAAGTATGTAGAGGCATGATTCTCAATTTCAACCTGATGGCATGTTAATTTGCTCT
1H_540988817	239.239	GCAGGACCACTACTGCAGAATTGTGAGTGACTTAGTACTGGCCATCACTGGCGTGGAGCAGCAGCAACCTTAGCAAGCTCAATTCACCTGCCCTCAAAGTAGACTAGGGAATACCAGCAAGAACTCGATTACCATAAGAAACAGCTTATTGTCTCCTTGTGTGATTTTTCTCTTGTCCTTTACTCTGT	GCAGGACCACTACTGCAGAATTGTGAGTGACTTAGTACTGGCCATCACTGGCGTGGAGCAGCAGCAACCTTAGCAAGCTCAATTCACCTGCCCTCAAAGTAGACTAGGGAATACCAGCAAGAACTCGAATACCATAAGAAACAGCTTATTGTCTCCTTGTGTGATTTTTCTCTTGTCCTTTACTCTGT
1H_542658442	243.679	AAGGCAGATCAACTCTTTAATCCACAAAAACAGATCATAAAACAGAAAAGACACATTATCTAAATAAAAGCAAGATGACCCATTATACCCTTCAAGCAGCGGCAGCATCTGCAGTCTTCTCACCATCACCACCCTGGGTAGTTGCTTTATTAGCCTCTGCCTCAGCAGCA	AAGGCAGATCAACTCTTTAATCCACAAAAACAGATCATAAAACAGAAAAGACACATTATCTAGATAAAAGCAAGATGACCCATTATACCCTTCAAGCAGCGGCAGCATCTGCAGTCTTCTCACCGTCACCACCCTGGGTAGTTGCTTTATTAGCCTCTGCCTCAGCAGCA
1H_544346237	245.685	ATGGATCATCACCGATATATTCTTTAGCAAGGTCATTAATTTATATGTGAAACCACCTAACTGACAGACAAGCAGAAAATTATGCATAAATTGTCACGCAATAAAAAATTATGAATATTAAGAGTACTTGAATTCGTAGATAATAAGAGGGGACAATAACAT	ATGGATCATCACCGATATATTCGTTAGCAAGGTCATTAATTTATATGTGAAACCACCTAACTGACAGACAAGCAGAAAATTATGCATAAATTGTCACGCAATAAAAAATTATGAATATTAAGAGTACTTGAATTCGTAGATAATAAGAGGGGACAATAACAT
1H_546247463	246.43	ATCCTAACATCCGATTGAAAAGGATTGAATTTGAGTGACGTTGGCTAATATCCAATCGAAAGTCCAAAGATAGATGCAAAGAGTTGTCTAGATTTCTTCATATGAAAAAGTGTTTAATATGAAAGTTATGTGTATCATCAAGGCGGTTGACTTTGCTTTTGGAGTCTTTGTCATTTGGGAAGGTATA	ATCCTAACATCCGATTGAAAAGGATTGAATTTGAGTGACGTTGGCTAATATCCAATCAAAAGTCCAAAGATAGATGCAAAGAGTTGTCTAGATTTCTTCATATGAAAAAGTGTTTAATATGAAAGTTATGTGTATCATCAAGGCGGTTGACTTTGCTTTTGGAGTCTTTGTCATTTGGGAAGGTATA
1H_548030456	247.68	CATCTCTAAACTTGTGTTGTATATATTGAACTCTGGACTATAGGATCGATCCCCATGAATGAGAAAATTTTCTAACCTAGCATTAGCATGTCTTGCCATGGTTTGTGATCTTGTTTTTATGTTGTTTAGTTTCTTTCAATGTTGCAGCTTCTCTTTTCTGTCAGTGCTGTTTTAAAAATGATGCCAAC	CATCTCTAAACTTGTGTTGTATATATTGAACTCTGGACTATAGGATCGATCCCCATGAATGAGAAAATTTTCTAACCTAGCATTAGCATGTCTTGCCATGGTTTGTGATCTTGTTTTTATGTTGTTTAGTTTCTTTCAATGTTGCAGCTTCTCTTTTCTGCCAGTGCTGTTTTAAAAATGATGCCAAC
1H_552227591	251.17	GCAGAATTCTCATAACTAGAATTTGATAATTCTTTTGCTTTTGATCTCTTATACCTTATTGCAAGAATGTTGCAGATTCGATTCACAGCTGTTCTTATGTTTGTTTTAGCTCTTAAGGTTGACATCCTTTTACAACATGCAGCTGGTAGAGCTGGAAGATCAGAAATAGAGTTCCAAGCTAC	GCAGAATTCTCATAACTAGAATTTGATAATTCTTTTGCTTTTGATCTCTTATACCGTATTGCAAGAATGTTGCAGATTCGATTCACAGCTGTTCTTATGTTTGTTTTAGCTCTTAAGGTTGACATCCTTTTACAACATGCAGCTGGTAGAGCTGGAAGATCAGAAATAGAGTTCCAAGCTAC
1H_557393761	256.331	CATTCATTACACCTAGTCTTGATAATATCAATTAAACCTTGTTAAATAAATTCAGCTTGTCGGGTTCAAGTGTGCGCCTCATAAATTTCATGAAATTGTCCAACCGTTGAACGATACGCACAGAGTATGGGTGGATGAGCTTGGATTTGCTCATTTTTTAGAGAA	CATTCATTACACCTAGTCTTGATAATATCAATTAAACCTTGTTAAATAAATTCAGCTTGTCGGGTTCAAGTGTGCGCCTCATAAATTTCATGAAATTGTCCAACCGTTGAACGATACGCACAGAGTATGGGTGGATGAGATTGGATTTGCTCATTTTTTAGAGAA
Chromosome	"2H"
2H_3477338	0	GCGACACGGCGCTGTAAGACAGTTTGACTGTTGTCCCTCCATTGCAGGGGGAGATCCCATCCACAGTTTCCACACCACAGTAATCAGATATGCTGACCACTGTGTCGATCAACATGTTGTTAATAGATTTGATTTCTTCCAACAGAGCCTTATTAGCATTCT	GCGACACGGCGCTGTAAGACAGTTTGACTGTTGTCCCTCCATTGCAGGGGGAGATCCCATCCACACCACAGTAATCAGATATGCTGACCACTGTGTCGATCAACATGTTGTTAATAGATTTGATTTCTTCCAACAGAGCCTTATTAGCATTCT
2H_2468657	0.426	AATGGGGACGACAAGATGCGGTGGGTGGACAGAGAAGGATGGAGTTTGAGTGACCGTGTTCTATTCCTTGGTTCCCTGCGGTGATCAGCTTCACCATGGACGCCACAGATCGAGCTAGGCATGGACGACAGGTGTGCCTACTTTGTGTGTGGGAACTGCATCTTTGATAAATGACATTTTTATTA	AATGGGGACGACAAGATGCGGTGGGTGGAGAGAAAAGGATGGAGTTTGAGTGACCGTGTTCTATTCCTTGGTTCCCCGCGGTGATCAGCTTCACCATGGACGCCACAGATCGAGCTAGGCATGGATGACAGGTGTGCCTACTTTGTGTGTGGGAACTGCATCTTTGATAAATGACATTTTTATTA
2H_13276983	11.03	GGTTGACCATGGGGGCATTTAGACACTTGGGTTATGAGAATTTTGACATTTTTTACGTCGATGCAAGGCACTACATTTTCTTTTTTGGAAATCTAACAATTTTGGTTGTTTTCATACTGTACATAGGACATGGTTTGGATGATTTTCAAAAGGA	GGTTGACCATGAGGGCATTTAGACACTTGGGTTATGAGAATTTTGACATTTTTGACGTCCATGCAAGACACTACATTTTCGTTTTTGACAAGTTATGAAATCTAACCATTTTGGTTGTTTTCATACTCTACATAGTACATGGTTTGGATGATTTTCAAAAGAA
2H_16423197	14.324	AATCATGAATAACTGTAGAATCAAGTCATAAATGTACTGCATGGTCAATCCTATTTTCTGCCCACATGCATTACAAACACGGGTCGACCAAGCAGCCAGTCTATGAGTGTAACAGTTTTGACATTTTTCATGTAGATACCAGTCATTTAGCATGAAGGCCCA	AATCATGAATAACTGTAGAATCAAGTCATAAATGTACTGCATGGTCAATCCTATTTTCTGCCCACATACATTACAAACACGGGTCGACCAAGCAGCCAGTCTATGAGTGTAACAGTTTTGACATTTTTCATGTAGGTACCAGTCATTTAGCATGAAGGCCCA
2H_22951094	16.765	ACTGGAAAAACTTGAATGTGTAATAATGCTATTTGTAAGATGATGTGAAATTTGACGTAAAATGGAAATTTCAGGCAAAATTTGAATCTAAACCGATATTTGAATTTGAACCAATACCCATATTTGAATTTGAACCAATACCCATATTTGAATCT	ACTGTGAAAACTTGAATGTGTAATAATGCTATTTGTAAGATGATGTGAAATTTGACGTAAAATGGAAATTTCAGGCAAAATTTGAATCTAAACCGATATTTGAATTTGAACCAATACCCATATTTGAATTTGAACCAATACCCATATTTGAATCT
2H_27504353	21.351	TGATATGTTGTGAAACATTAGTCTTAAGTTCTTAATTACTGTGTTTAAACTTCTAACATGTATAGCTGGAATTATGCTCTGTCAGGTGTCAATGACATCCAGTCATCACTTCAGTCCTTGGAATTGAAGACAAATGGTATGTATTTAATGACCCTTCTTCAGATTGTTCAAGCCAATCAGTTATAATGTT	TGATATGTTGTGAAACATTAGTCTTAAGTTCTTAATTACTGTGTTTAAACTTCTAACATGTATAGCTGGAATTATGCTCTGTCAGGTGTCAATGACATCCAGTCATCACTTCAGTCCTTGGAATTGAAGACAAATGGTATGTATTTAATGACCCTTCTTCAGATTGTTCATGCCAATCAGTTATAATGTT
2H_37578816	39.274	GCCTTTCGTCCCAATATTCATTTTTGAGTTTGCGCTCATGTACACCCAATAAACAGTATATTCGGAGACGATACTTGAAAAATAAAAATAAAATGCATGAAAGATGTTTTAGGGTGTGATGTTCGTGTCAATTTTCAGCGCATTCGGACATT	GCCTTTCGTCCCAATATTCATTTTTGAGTTCGCGCTCATGTACACCCAATAAACAGTATATTCGGAGACGATACTTGAAAAATAAAAATAAAATGCATGAAAGATGTTTTAGGGTGTGATGTTCGTGTCAATTTTCAGCGCATTCGGACATT
2H_38367615	42.599	TAAGTTTAGGCAGAGAACCACTGTAAAAACACTAATGGTTATCAGAATGTCATGATAAGATCAAACAACGTCAACGCAGAAAAATTAGGTGCGTGCATTAAAAAAAGGTATGCCAATGTTAATATGGCTTCCATCTCCATGGAACAGGACAACAAGGC	TAAATTTAGGCAGAGAACCACTGTAAAATCACTAATGGTTATCAAAATGTCATGATGAGATCAAACAACGTCCACGCAGAAAAATTAGGTGCGTGCATTAAAAAAACGGTATGCCAATGTTAATATGGCTTCCATCTCCATGGAACAGGACAACAAGGC
2H_43471679	48.871	CGAACAATTGGCATGTTGTGCAATGCTGAACAAGTTCGTGTGCATCTTCCCGAGCTGTAGGCCAGAAAAAGCCAGCTCAGAAGGCCTTACTGACCAAGGCCCGGGCTGCTGCGTGATGGCCACCCATACCCGCGTGTACTTCAGCTAGCAACTGCTTCCCTTCATCTTCGGATATGCAC	CGAACAATTGGCATGCTGTGCAATGCTGAACAAGTTCGTGTGCATCTTCCCGAGCTGTAGGCCAGAAAAAGCCAGCTCAGAAGGCCTTACTGACCAAGGCCCGGGCTGCTGCGTGATGGCCACCCATACCCACGTGTACTTCAGCTAGCAACTGCTTCCCTTCATCTTCGGATATGCAC
2H_68832123	57.495	TGGCTCATGTGGTTGTATTTTTTCAGTAAATTATACTCTCTCCGTTTTAAAATAAGTGTCTCAAGCTTAGTATTCGGAGGCTCATCTACAGCATACTAGAGCTAGTACTCCCATAATTTTATGCTAGAGTTAGTACAAAGTTGAGACCCTTATTTTAGGA	TGGCTCATGTGGTTGTATTTTTTCAGTAAATTATACTCCCTCCGTTTCAAAATAAGTGTCTTAAGTTTAGTACTCTCAGGCTCATCTACAGGATAATAGAGCTAGTACTTCCATAATTTTATACTAGAACTAGTATAAAGTTGAGACGCTTATTTTAGGA
2H_69794994	57.921	TTCCTAATTACATCAGTTAATTAAATTAATCTTTATCTTACGATTGTTAGGGTAGCGCTATCATCTCGATCTCAAAAGGGCTTTTTTCAAAGAACTTAAAACATAAACTCACAAAAGATAGCATAATGTGATGTCGTTAAACAAGGATATCTCA	TTCCTAATTACATCTGTTAATTAAATTAATCTTTATCTTACGATTGTTAGGGTAGCGCTATCATCTTGATCTCAAAAGGGCTTTTTTCAAAGAACCTAAAACATAAACTCACAAAAGATAGCATAATGTGATGTCGTTAAACAAGGATATCTCA
2H_62979517	68.23	TATTATGTTCTAACTATTTCATAACACGAGTATTCAAATATTTTTTTTCTTGCCAATATAATTATCAAACTCGAGATAACACCGACAAGGAGTCTTACCAAGAGGAACATCATTTCCATCAAACTTTAATCAACAATTTACCTCTACCACCGGTAGTGGTGGTG	TATTATGTTCTAACTGTTTCATAACACGAGTATTCAAATATTTTTTTTCTTGCCAATATAATTATCAAACTCGAGATAACACCGACAAGGAGTCTTACCAAGAGGAACATCATTTCCATCAAACTTTAATCAACAATTTACCTCTACCACCGGTAGTGGTGGTG
2H_78764119	82.296	CCTTTAAGAGAAAATGAAATGCAATTAAACTCGAACTAAACCAAAATCGTAATACTGAAGTTTTCTAACAAAGATTGAATTTGTGAGATTGCATTAACCTTTTAAAGTAAACAAAATGAAAAACATTAAATCAAATAATGGCAACATTTGCACACAATTCAC	CCTTTAAGAGAAAATGAAATGCAATTAAACTCAAACTAAACCAAAATCGTAATACTGAAGTTTTCTAACAAAGATTGAATTTGTGAGATTGCATTAACCTTTTAAAGTAAACAAAATGAAAAACATTAAATCAAATAATGGCAACATTTGCACACAATTCAC
2H_82437073	82.945	TCAGCAATGAGTTAATAATAGTCGCTTCTGAAACTGTTAATTTTGACTCTGAGTTACCGCACTACAAAACCGAGGGTGGGGTTTACAGAGATCCTACAGATGACGGCCGTATTTATTCACCAACCATAATGTGGGTGGAGGCTTTGGAACTGCTGCTTGAGAAACTAAAACCGA	TCAGCAATGAGTTAATAATAGTCGCTTCTGAAACTGTTAATTTTGACTCTGAGTTACCGCACTACAAAACCGAGGGTGGGGTTTACAGAGATCCTACAGATGACGGCCGTATTTATTCACCAACCATAATGTGGGTGGAGGCTTTGGAATTGCTGCTTGAGAAACTAAAACCGA
2H_102495789	85.523	GCTCTTTAATTTTTAGTTTCTTTTAGTTTTTCTTGCTGTTCATAACAAGTTGGAACCTAGACTTCTTTGTTTGTGAGAGAAACACGCTCCACTCCACCCTAGAACACAACATAGGTTTTCACGCTTATCTTTGTGTGTGTTCTTTATCTTTTCATAACTGTT	GCTCTTTAATTTTTAGTTTGTTTTAGTTTTTCTTGCTGTTCATAACAAGTTGGAACCTAGACTTCTTTGTTTGTGAGAGAAACACGCTCCACTCCACCCTAGAACACAACATAGGTTTTCACGCTTATCTTTGTGTGTGTTCTTTATCTTTTCATAACTGCT
2H_103553956	85.949	AGTCATTAGATAGTATTTTCCCTTATCATTTTAGCCTTTGTATACATGAATGTTTTCTATATAATACTTGAGTAATTTTCTGAATTATACATTATTTGATTTTATATACTACTGAAGTTAGTTTTAGTTCTAGATGCTCGACAGAGAAGTGCAAAGGTCAAAGAGGACTAACTTGCTGTTCT	AGTCATTAGATAGTATTTTCCCTTATCATTTTAGCCTTTGTATACATGAATGTTTTCTATATAATACTTGAGTAATTTTCTGAATTATACATTATTTGATTTTATATACTACTGAAGTTAGTTTTAGTTCTAGATGCTCGACAGAGAAGTGCAAAGGTCAAAGAGGACTAAATTGCTGTTCT
2H_109867971	87.908	AACCCTTGTCTGCGAGGCTTCTATAGAACTCACATTTATGTACGCTTCCCAAAGTTCCACAAGTTCCACGCGATCATTCAGCGCTGCCGCCCTTTGAGAAGACAAGTGTGCTGATGCTATGTCTGGTCCTGAAGAAGTACAAACATTAGTGCGTCCAAACGAATCTCAGTGA	AACCCTTGTCTGCGAGGCTTCTATAGAACTCACATTTATGTACGATTCCCAAAGTTCCACAAGTTCCACGCGATCATTCAGCGCTGCCGCCCTTTGAGAAGACAAGTGTGCTGATGCTATGTCTGGTCCTGAAGAAGTACAAACATTAGTGCGTCCAAACGAATCTCAGTGA
2H_111989729	89.738	GAGATGGAGGAAGGGCGGCACGAGGGGACCATCCTGGTCACCTGCTGGTGGAGCCCCGAGGAGGCCGGTCGGCGAGGTGAAGTTTGGGGCTCCGGCCAGCACGGCGGGAGCTCCTACTCCTGCTTGTGGCGGGGCTACAGGCAGGCGGACACATCCACAGGGAGAGGAGCTGCGG	GAGATGGAGGAAGGGCGGCACGAGGGGACCATCCTGGTCACCTGCTGGTGGAGCCCCGAGGAGGCCGGTCGGCGAGGTGAAGTTTGGGGCTCCGGCCAGCACGGCGGGAGCTCCTACTCCTGCTTGTTGCGGGGCTACAGGCAGGCGGACACGTCCACAGGGAGAGGAGCTGCGG
2H_113981488	92.316	CCTATCCTAACCACCATCTTTAAACATGGTGTGCTTCTTGCCATGTATGATGATATCAAATTTTGCCAGCATTTGGGCATACTCATGGTAGGCCTCCATGCAAAAGTAGAAGGTATTTGGATAAGGAATGCACGCTGCATCGTGTTTAGTGTTTTAGGTTTTTTCACA	CCTATCCTAACCACCATCTTTAAACATGGTGTGCTTCTTGCCATGTATGATGATATCAAATTTTGCCAGCATTTGGGCATACTCATGGTAGGCCTCCATGCAAAAGTAGAAGGTATTTGGATAAGGAATGCACGTTGCATCGTGTTTAGTGTTTTAGGTTTTTTCACA
2H_118532404	95.275	CGGTAGCCGACATGTTGTGGCTTTCAGAACCACTAGGTTTACTTGGTCTTGACCTACAAGGAGTGCGAGGACGCTCGCTATTAGAAGAGACAGATGATGTCTGAACACCCTTCGGGATAGGTTCTTTGCGTGCCTGAAGCACACTGATAAGTATTTTACCGAAA	CGGTAGCCGACATGTTGTGGCTTTCAGAACCACTAGGTTTACTTGGTCTTGACCTACAAGGAGTGCGAGGATGCTCGCTATTAGAAGAGACAGATGATGTCTGAACACCCTTCGGGATAGGTTCTTTGCGTGCCTGAAGCACAACGATAAGTATTTTACCGAAA
2H_121491550	99.039	CTACCCCGGGGTTATCCCCCGCATCAGGTTTTCTTCGAGATTCTTCTTCCTAGAGCTCCTGTACACCCAACTTCTGAAGAATGAAGGCCAACATCTGCAAATAATAAATTATAAAAAGTTAGAAACATAAACAATTGAATCCGTGAATATAAAAATCTTATAA	CTACCCCAGGGTTATCCCCCCCGTCAGGTTTTCTTTGAGATTCTTCTTCCTAGAGCTCCTGTACACCCAACTTCTGAAGAATGAAGGCCAACATCTGCAAATAATAAATTATAAAAAGTTAGAAACATAAACAATTGAATCCGTGAATATAAAAATCTCATAA
2H_153004288	102.783	CCTGAGTCGTGGCCTGCACGCCACGTCATTGCTCTCTGATGGCTTAACTTTTATTACGGTGATTTGTCATGTATCGGGTCGAGAGAACCAATTTGTGTGAGCGATTTTGGTTTGAAATTTCCTCTGTTACCGTATTAATAATGTCATTGTTGTGTACTCAAAACTCTTGT	CCTGAGTTGTGGCCTGCACGCCACGTCATTGCTCTCTGATGGCTTAACTTTTATTACGGTGATTTGTCATGTATCGGGTCGAGAGAACCAATTTGTGTGAGCGATTTTGGTTTGAAATTTCCTCTGTTACCGTATTAATAATGTCATTGTTGTGTACTCAAAACTCTTGT
2H_155988087	103.96	CTCAAAAATAATGACCACATGATTCGACACAGAGGCGTCGATATAAACAGAATACAAGCATGAGAGCATCTTGAATATTAGCATGGCAGCAAGTATTTTATCATATAACTCCTCATAAACAAGTAACAATCCATTCATGGCTATTGGAGTATGAAGCATAAACTTTATTTAA	CTCGAAAATAATGACCACATGATTCGACACAGAGGCATCGATATAAACAGAATACAAGCATGAGAGCATCTTGAATATTAGCATGGCAGCAAGTATTTTATCATATAACTCCTCATAAACAAGTAACAATCCATTCATGGCTATTGGAGTATGAAGCATAAACTTTATTTAA
2H_189049962	107.211	TAAGATCTTGAGTTCAAGTCCTGGCTTTCGCAATTTATTTAAAAAAATTGCTGGTAGCCCCCCTTTGTGTCCACGTAGAGACCTCTGACTTGTCTGAGGGGGTGTTATAGTATATGTGGATTGCACTAGCCCTTTCCATCAGTTCAGACTTTTGGTTGCGTTGGCTAGTG	TAAGATCTTGAGTTCAAGTCCTGGCTTTCGCAATTTATTTAAAAAAATTGCTGGTAGCCCCCCTTTGTGTCCACGTAGAGACCTCTGACTTGTCTGAGGGGGTGTTATAGTATATGTGGATTGCACTAGCCCTTTCCATCAGTTCAGACTTTTGGTTGCTTTGGCTAGTG
2H_385140312	107.86	ATGCCAAAGAGAAGAAGGTTAGTTTCTTCCAAGAATGAAAGAACTGGTCGCAAAGCTACTGCTGCCAATAAAAGACATTATGGAAAGCAAGCTGACACCCCAGTGCAACCTGTGCCTAAAGCAAACGAAGCAAGTGCAGGGACCAACCCTTTTGTATGGAACACAATTTCAAGCTCATCAACCAAC	ATGCCAAAGAGAAGAAGGTTAGTTTCTTCCAAGAATGAAAGAACTGGTCGCAAAGCTACTGTTGCCAATAAAAGACATTATGGAAAGCAAGCTGACACCCCAGTGCAACCTGTGCCTAAAGCAAACGAAGCAAGTGCAGGGACCAACCCTTTTGTATGGAACACAATTTCAAGCTCATCAACCAAC
2H_191466400	108.286	GTTAACATTTTCAAACATGTTTGAAAATGTCAAAATTAGATTCTTTGGATTTTTATGATCATTTTTCATATATAAATTATTTCCATTGGAGTTAAAAATTAATTTCTATGATTTTTAGAAGTTTTAGGCATTTTCTGGAATTGTTTTAAATCAGAAAATCTCTTTATTGCGCCAGAT	GTTAACATTTTCAAACATGTTTGAAAATGTCAAAATTAGATTCTTTGGATTTTTCTGATCATTTTTCATATATAAATTATTTCCATTGGAGTTAAAAATTAATTTCTATGATTTTTAGAAGTTTTAGGCATTTTCTGGAATTCTTTTAAATCAGAAAATCTCTTTATTGCGCCAGAT
2H_170993437	109.506	GCCGTGAACATGTTGCTCCTATGTTTATGACATGCTCAATAGTTCCTTCTATACTTGTCGTCGATTTTAATCTTAAAATCATGAACACACGAAATGTCGTCATCTGACGACGAGGGCATACCTATGTGCCATTTGTGCTAGGATGACAGGGATATATGCGACCATTATCCTCACCTAGACAAT	GCCGTGAACATGTTGCTCCTATGTTTATGACATGCTCAATAGTTCCTTGTATACTTGTCGTCGATTTTAATCTTAAAATCATGAACACAAGAAATGTCGTCATCTGACGACGAGGGCATACCTATGTGCCATTTGTGCTAGGATGACAGGGATATATGCGACCATTATCCTCACCTAGACAAT
2H_172493523	110.783	TAGGAAAACGCCCTAGGCGATTGCCTTGGAGGCTTCTCGCCAGACCACCCTAGCTCAGCATGAGCACCTCGAGTGGTTGCAAAGGTCACTCGATGATCGTGTAGCTCGACAGCAGCCTGGCTCCAGTCAAAATCGCCAGCAGTTTTTTGTGAACGACCGCTCACGGAA	TAGGAAAACGCCCTAGGCGATTTCCTTGGAGGCTTCTCGCCAGACCACCCTAGCTCAGCATGAGCACCTCGAGTGGTTGCAAAGGTCACTCGACGATCGTGTAGCTCGACAGCAGCCTGGCTCCAGTCAAAATTGCCAGTAGTTTTTTGTGAACGACCGCTCACGGAA
2H_171988787	111.421	CTCATCCTTCGGCTTTTCAACAAGTGTCCACACTTGATTCCTCTCAAAGTTGTGTAGCTCTTCATGCATGGCATTCACCCAATCCAGGTCTTGAAGGGCATCTTTTACCTTCATAGGATCAATTCAAGAGATAAATGAATAATGCTCACAAAAGTTAGCTAAACAATATTTAGAGC	CTCATCCTTCGGCTTTTCAACAAGTGTCCACACTTGATTCCTCTCAAAGTTGTGTAGATCTTCATGCATGGCATTCACCCAATCCAGGTCTTGAAGGGCATCTTTTACCTTCATAGGATCAATTCAAGAGATAAATGAATAATGCTCACAAAAGTTAGCTAAACAATATTTAGAGC
2H_206983446	116.083	AACTAATAATATACCATATCTCTCCATGTACCTTCGTTTATAAAACCGTATGGCAGGATTGCATTGTTTGCCATACATGTTTGCCCTTATAAAGTCTTTATAAAGTAGGACAAACACACCTCGGCTAGTATCCTACGAGGTTGAAGCCGGTGTTTGGCCAACAAAGTC	AACTAATAATATACCATATCTCTCCATGTACCTTCGTTTATAAAACCGTATGGCAGGATTGCATTGTTTGCCATACATGTTTGCCCTTATAAAGTCTTTATAAAGTAGGACAAACACTCCTCGGCTAGTATCCTACGAGGTTGAAGCCGGTGTTTGGCCAACAAAGTC
2H_206491236	117.466	CTTTGACATTATTACCAAAAAGAAAGGTAACAGGGTAAGGGCTCATTGAGAGAAAGGGATCCTGGATACTTCTCTCTTTTATAAGAGTTCCTTGAATGTTCTTTTCTCCCCCTTACATATTTAGTAGGGTTCATTGAATGTTCTCCCCCTTAGATATGTATAACTGTTCC	CTTTGACATTATTACCAAAAAGAAAGGTAACAGGGTAAGGGCTCATTGAGAGAAAGGGATCCTGGATACTTCTCTCTTTTATAAGAGTTCCTTGAATGTTCTTTTCTCCCCCTTACATATTTAGTAGGGTTCATTGAATGTTCTCCCCCTTAGATATGTATAATTGTTCC
2H_194501895	118.956	AAAATTCATTTAAAAACTTGCTGTCAAAACTTCCTTTAAAAACTTAAAAGTAATATTAGCATTTGCAACTATGTATTGCTACTTTGAGGAAGCATTTAGCAGAACTAAAGCAGCCCCCAGCTTATGCTAAAACAAACAAGGACTTCATTGGTTTCTAAACCAAACTCAAATTTGACTCA	AAAATTCATTTAAAAACTTGCTGTCAAAACTTCCTTTAAAAACTTAAAAATAATATTAGCATTTGCAACTATGTATTGCTACTTTGAGGAAGCATTTAGCAGAACTAAAGCAGCCCCCAGCTTATGCTAAAACAAACAAGGACTTCATTGGTTTCTAAACCAAACTCAAATTTGACTCA
2H_195498267	120.446	TTTAGTCATGTGCTCACCACTGCCTGGCTGCATGTTAGTGGCCACCATTGTGTAGGGAATCACAATTCCCTCTCCCTCCTCAGTCCTTCCGTCCTACACGAGGACTGTTAAGGCGATCTTGTGTACAGTGAAATCCAGCCGGCTGCGCAGCATCGCTTGACTTG	TTTAGTCATGTGCTCACCACTGCCTGGCTGCATGTTAGTGGCCACCATTGTGTAGGGAATCACAATTCCCTCTCCCTCCTCAGTCCTTCCGTCCTACACGAGGACTTTTAAGGCGATCTTGTGTACAGTGAAATCCAGCCGGCTGCGCAGCATCGCTTGACTTG
2H_196509311	122.092	CGAAATACTTCCAAAACTCCAATTTTTTTGAACAATTAATCCAACGTGTAAAATTTCTATATCAATCACATGTAAAAAATTCAGACACGTTTGCCGCTCTGATGAATTTATAAAATTCCTGGACTGGGCGTCAAAGTTTCTGTTTTTCACAGAGTTGCATTCACAA	CGAAATACTTCCGAAACTCCAATTTTTTTTAACAATTAATACAACGTTTAAAATTTCTATGTCAATCACATGTAAAAAATTCAGACACATTTGCTGCTCTGATGAATTTATAAAATTCCTGGACTGGGCGTCAAAGTTTCTGTTTTTCATAGAGTTGCATTCACAA
2H_217501076	123.311	CATTGTTGGCGGAATTGAAATGGATCTGAAGGACATAATTAAGCTTGTCACCTTTTGGAGACACCAGCACCACACCAGCACTGGACCCATTTAACATTTTGGAGCTATCGAAGAACATAGTCCAATGTGCTAAGTGAATCTAAGCTAGTTGTTGTTGTTC	CATTGTTGGCGGAATTGAAATGGATCTGAAGGACATAATTAAGCTTGTCACATTTTGGAGACACCAGCACCACACCAGCACCGGACCCATTTAACATTTTGGAGCTATCGAAGAACATAGTCCAATGTGCTAAGTGAATCTAAGCTAGTTGTTGTTGTTC
2H_234517410	124.659	TATGAAGTGGGCGTTGCTTGTAGTAGTAAGTATCTAAGTTGGATTGCCCAGGGTTTCAAAACCATCTCCCTCTCTTTTATCACAAACCCAAATATTCTTTTGCTCCTTCCCTCTTTTAAAAATGTCCTTGATTTAGCATATTTTGTGGTGGATATGAAGATGTGTTTT	TATGAAGTGGGAATTGCTTGTAGTAGTAAGTATCTAAGTTGGATTGCCCATGGTTTCAAAACCATCTCCCTCTCTTTTATCACAAACCCAAATATTCTTTTGCTCCTTCCCTCTTTTAAAAATGTCCTTGATTTAGCATATTTTGTGGTGGATATGAAGATGTGTTTT
2H_224023270	125.404	CTTCATCTTCATTGGTTGTGCGGGTTGAAGAAAATGAGATGGCCACGAGTTGAGGAACAGGGATCTTCTTGAACTTCTTCTTCGGAGGCTAGTACCAGTAAAAGTCTTGCTGGAACTCCAACTCTACAAGTTCCTCAGGAGTCTTGTGATGAGACAGAATAG	CTTCATCTTCATTGGTTGTGCGGGTTGAAGAAAATGAGATGGCCACGAGTTGAGGAACAGGGATCTTCTTGAACTTCTTCTTCGGAGGCTAGTACCAGTAAAAGTCTTGCTGGAACTCCAACTCTACAAGTTCCTCAGGAGTCTTGTGATGAGAGAGAATAG
2H_271960565	126.021	CATAGGTGACCCTGGGTATCGAACCCATGAGAGGAAGACTCCCTTGAAGCGTAGCAAGATTTTGTGAAAGTGTCAAATACATCTTCTGACCGGATCATTAAGCAACTCATGATCAAAACACTTACAATAAAAAGAGGTACATGTATGAGGTCTTAATGCTTACAACCATG	CATAGGTGACCCTGGGTATCGAACCCATGAGAGGAAGACTCCCTTGAAGAGTAGCAAGATTTTGTGAAAGTGTCAAATACATCTTCTGACCGGATCATTAAGCAACTCGTGATCAAAACACTTACAATAAAAAGAGGTACATGTATGAGGTCTTAATGCTTACAACCATG
2H_270012832	127.647	TAGTTCCCATACATGTCGCTGTTTATCCTCTATCTTCGGCAACAAATACTTTCATGATCTAGTTGATGAGAAGCTTACACATAGAATATACTTGATGGTAGTTAATTTAGTAATCTACACTATAGTAGGATTAATTATGCATATGGTCTTGTACTCATAGCAGACTAAAATTTGAAGGAA	TAGTTCCCATACATGTCGCTATTTATCCTCTATCTTCGGCAACAAATACTTTCATGATCTAGTTGATGAGAAGCTTACACATAGAATATACTTGATGGTAGTTAATTTAGTAATCTACACTATAGTAGGATTAATTATGCATATGGTCTTGTACTCATAGCAGACTAAAATTTGAAGGAA
2H_234975350	129.399	GACGAACAACGCCGACAACACTAGCCCTCCTCCTCCACCAACAAGTTGAAGTTCTTGGGGGCGTTAGTCCTCAGTTTCGTCTCTTTTCATCACTTGAGGACAAAGGGGGAGAAATCTGAGTTAGTCTTCAGGCGGGTCTACGTTATGGTCTTATGAACTATATTTTCAAGTTGCAACTCTCGTTC	GACGAACAACGCCGACAACACTAGCCCTCCTCCTCCACCAACAAGTTGAAGTTCTTGGGGGCGTTAGTCCTCAGTTTCGTCTCTTTTCATCACTTGAGGACAAAGGGGGAGAAATCTGAGTTAGTCTTCAAGCGGGTCTACGTTATGGTCTTATGAACTATATTTTCAAGTTGCAACTCTCGTTC
2H_370513630	130.59	CCTCTCTCCCACCGCCTCCTCCTCCATCGCACGTGCCCCGACCATCGATGCAACACCTTCCAGCAAAATCACCAACCATCTCCAAATAATCGTCATCGAAAGCCATGGTGCACGTAGTATGGCGAGGATCCCAAGTATCATTTTGCAGCGGAGAAGCAAATCGCGATTG	CCTCTCTCCCACCGCCTCCTCCTCCATCGCACGTGCCCCGACCATCGATGCAACACCTTCCAGCAAAATCACCAACCATCTCCAAATAATCTTCATCGAAAGCCATGGTGCACGTAGTATGGCGAGGATCCCAAGTATCATTTTCAGCGGAGAAGCAAATCGCGATTG
2H_273507223	131.767	ATTTAATTAAGATGCTAGATTACGTATACCTACACCTAAACATACATCAACTCAAAGCCATGTTATATTATGTATACATACGCCTAAACATACATCAACTAAATAACAAATAAAAACTGGACAAATTCATGCGATTCTCAACCATGTCAAAATAAACATAA	ATTTAATTAAGATGCTAGATTACGTATACCTACACCTAAACATACATCAACTCAAAGCCATGTTATATTATGTATACATATGCCTAAACATACATCAACTAAATAACAAATAAAAACTGGACAAATTCATGCGATTCTCAACCATGTCAAAATAAACATAA
2H_247996815	132.511	TATCTGCACTAACAAGAAAGCCTATTGGCGCCTCTGTGGGACCCAAAAGTGGGTCCTCAAGGGTCACGCCAATGCGGCATATTTCTAGGCCATTGCTAATGGCAATCATCAGCGGAACTCCATCCCTTTGTCGTGGGACGGAGAAACCCTCCTCCAGTGGCC	TATCTGCACTAACAAGAAAGCCTATTGGCGCCTCTGTGGGACCCAAAAGTGGGTCCTCAAGGGTCACGCCAATGCGGCATATTTCTAGGCCATTGCTAATGGCAATCATCAGCGGAACTCCATCCCTTTGTCGTGGGACGGAGAGACCCTCCTCCAGTGGCC
2H_348000942	133.256	CGAACTTCAGGCCGAAGCTGGACAACTCCAACGCCCACTCCACTATCCTTCCAGTTGCATACGGGTTTCGCAGAACCCTTTGCAGCGGGAAGCGAGTGACGAAGGTAATCTCCTGTGCTTGGAAATGGTGGCGCAACTTTCTTGTGGCCATGAGGAGGCCAAAAAAAATT	CGAACTTCAGGCCGAAGCTGGACAACTCCAACGCCCACTCCACTATCTTTCCAGTTGCATACGGGTTTCGCAGAACCCTTTGCAGCGGGAAGCGAGTGACGAAGGTAATCTCCTGTGCTTGGAAATGGTGGCGCAACTTTCTTGTGGCCATGAGGAGGCCAAAAAAATTT
2H_381008939	133.682	TCCCAAATATTTTGAAAGCAAGAATATAGGTTTTCAATATTAAATACCATTTCTTGCCTCGGAAAAGGGTGTTTAAATAAAATAGTAAAATAATATTTAAAATAATTGTTTCGTGGTTTATGTAAATAATTTTGATAATGGAATCAAAATAAAACC	TCCCAAATATTTTGAAAGCAAGAATATAGGTTTTCAATATTAAATACCATTTCTTGCCTCGGAAAAGGGTGTTTAAATAAAATAGTAAAATAATATTTAAAATAATTGTTTTGTGGTTTATGTAAATAATTTTGATAATGGAATCAAAATAAAACC
2H_355984177	134.107	TCAGTGGTGTTTCCTGGTGTCGGCCGTGTTGTTATGCATGTTCAAGTTCCTCCCTTGGTGGCCGTTGTGTTAGTGAGCTTATGCTCTTGGTGTTGTCATGGTTCATCTTTGCTCTTCGACGACGCGAGATGCCTCCCAAACTTGCTAATCGTTTCGGATTCTCATGGCGGAGCCCTCAGTCAA	TCAGTGGTGTTTCCTGGTGTCGGTCGTGTTGTTATGCATGTTCAAGTTCCTCCCTTGGTGGCCGTTGTGTTGCAGTGAGCTTATGCTCTTGGTGTTGTCATGGTTCATCTTTGCTCTTCGACGACGCGAGATGCCTCCCAAACTTGCTAATCGTTTCGGATTCTCATGGCGGAGCCCTCAGTCAA
2H_401999917	134.107	CAGAAAAACCCTTACTGTCCCCACTCCAAAGCCAGACATCCTTCCTGGACTGCTCCCTGTGAAGGTTCCGAAGAAGGCTCTAAACTGCTTGCAATTCCTGAAAGGCTGTGTCAGAAAGTGGTAGATGGAATAGAATTGTCATGGTGCTTGCCTCAAAAGCTTTGAAAAC	CAGAAAAACCCTTACTGTCCCCACTCCAAAGCCAGACATCCTTCCTGGACTGCTCCCTGTGAAGGTTGCGAAGAAGCCTCTAAACTGTTTGCAATTCCTGAAAGGCTGTGTCAGAAAGTGGTAGATGGAATAGAATTGTCATGGTGCTTGCCTCAAAAGCTTTGAAAAC
2H_316529640	134.426	TACGACGGAGGTGGTGGTAGGGTAATATCACCTTGTGGATGATCCTGGTGACCTCCAACTTGAGCAGACCGACCGGCTTCTGGCTTCTACCTAGAGTCGCTGGTGGTGGGTTTGCCAAAAGTACTGGTGCGAGAAGCAGGCACCATCCGCTTTGGAGCAGCCAAGTCAAACAACTGGG	TACGACGGAGGTGGTGGTAGGGTAATATCACCTTGTGGATGATCCTGGTGACCTCCAACTTGAGCAGACCGACCGGCTTCTGGCTTCTACCTAGAGTCGTTGGTGGTGGGTTTGCCAAAAGTACTGGTGCGAGAAGCAGGCACCATCCGCTTTGGAGCAGCCAAGTCAAACAACTGGG
2H_304005416	135.171	GCATCTACATAGCATCCTAACTACTTCCCACCTGCACAACCTCATAGGAAGGTAGGGTCATGCTTAGTCCAAGTATCAACGCGGAAAGTAATGACAGTAACCCACCACGGGGTTCATTGATTCATTATTCAATACAACGGAATGAAGTGCTATATGACATGCATAAATAGTTTCTTAG	GCATCTACATAGCATCCTAACTACTTCCCAACTGCACAACCTCATAGGAAGGTAGGTTCATGCTTAGTCCAAGTATCAACGCGGAAAGTAATGACAGTAACCCACCACGGGGTTCACTGATTCATTATTCAATACAACGGAATGAAGTGCTATATGACATGCATAAATAGTTTCTTAG
2H_295986916	135.916	CCCTTTCCTATGAACACCATGGATATGGAGGGGAAGAAACTACTCATTCGGCCAAAGGTAGCCGAATCTGCTAATAAGTCTAATGTTTTCATAGGTGAACCCAGGAAAAGCAAGGAGGGCGATAAGGTCTTGGGGGGGCAAGTTCTACTTGACAAACATACTGAAGGAAAGGAAATAATTAAG	CCCTTTCCTATGAACACCATGGATATGGAGGGGAAGAAACTACTCATTCGTCCAAAGGTAGCCGAATCTGCTAATAAGTCTAATGTTTTCATAGGTGAACCCAGGAAAAGCAAGGAGGGCGATAAGGTCTTGGGGGGGCAAGTTCTACTTGACAAACATACTGAAGGAAAGGAAATAATTAAG
2H_262999303	136.98	CACACTACAGGTATATGAAGCTGAAAATGCGAGGGATCCCCAGGGGCTAGCCGAACACAGCCTGAACATGATAGCAAGCTTTAAGCCGGTCAAACAAACCCTGCGACAATTTTTTGAATCTAAGCATCAAGCCATGGGGGGAGAACTGGCCAACTTATTGGACGCCGAATTCATCAGG	CACACTACAGGTATATGAAGCTGAAAATGCGAGGGAGCCCCAGGGGCTAGCCGAACACAGCCTGAACATGATAGCAAGCTTTAAGCCGGTCAAACAAACCCTGCGACAATTTTTTGAATCTAAGCATCAAGCCATGGGGGGAGAACTGGCCAACTTATTGGACGCCGAATTCATCAGG
2H_291509869	138.363	CGCACGGTTTAAAAGCTACGGGCTTTTAAAATCATGCAATTTTCTGAAATTCTAAAATCCCTCTAAAATAGCTAAATCTGTTGAACAAAAAAACACTACTATGGGCCAAATCTGCTCCCTAGAGGGCCACCAGGCATGGGCGACAGACAAATAAACTTCGCACGCGTGACAGATAG	CGCACGGTTTAAAAGCTACGGGATTTTAAAATCATGCAATTTTCTGAAATTCTAAAATCCCTCTAAAATAGCTAAATCTGTTGAACAAAAAAACACTACTATGGGCCAAATCTGCTCCCTAGAGGGCCACCAGGCATGGGCGACAGACAAATAAACTTCGCACGCGTGACAGATAG
2H_295014378	139.002	ACTTTCTGGATATATATCACCATTAATGCCAAGGATTTTATACTACTCAAAAGTTTCATTGGTTTTGCACCAGGTGTTCCCCATAATAGAAAAATGTATCCTTAATAAAAATTAATGTATCCATCTTATAGTAAAAGAGAAGGGTGTAAGTAACTACACCTATATGTTAGAT	ACTTTCTGGATATATATCACCATTAATGCCAAGGATTTTATACTACTCAAAAGTTTCATTGGTTTTGCACCAGGTGTTCCCCATAATAGAAAAATGCATCCTTAATAAAAATTAATGTATCCATCTTATAGTAAAAGAGAAGGGTGTAAGTAACTACACCTATATGTTAGAT
2H_345004394	139.321	GAGACTATCATCTTGCTCTTTTAAGTATGAAAACATTGTTAAAACTGATAGCAACTTGAACCATACATCAAGTGTTCTTAAACCCAAAGTATTCAAATTGAACATAACAAAATCTGAAAGGAAAAGGTTACATTCATCACATCAAAGTGGCAAGGGGAGAACACCATATGATCCAACTA	GAGACTATCATCTTGCTCTTTTAAGTATGAAAACATTGTTAAAACTGATAGCAACTTGAACCATACATCAAGTGTTCTCAAACCCAAAGTATTCAAATTGAACATAACAAAATCTGAAAGGAAAAGGTTACATTCATCACATCAAAGTGGCAAGGGGAGAACACCATATGATCCAACTA
2H_333002772	139.64	CCTCCTTTCCAGGGGCAGAGGCAGTAGGGTGGCAAGCACGGGCCATACCCCCTATGGATCGCCCCCTGACAAATAGCACCGGGGACTAAGGTATTTCTTTATGTTAAGTACTGGGCTGTTAGCTAAAACATCATCAGAGGGAGGAGCGAATGGTCAAAGCCCAATTAGTTAGATGGATTTTT	CCTCCTTTCCAGGGGCAGAGGCAGTAGGGTGGCAAGCACGGGCCATACCCCCTATGGATCGCCCCCTGACAAATAGCACCGGGGATTAAGGTATTTCTTTATGTTTAGTACTGGGCTGTTAGCTAAAACATCATCAGAGGGAGGAGCGAATGGTCAAAGCCCAATTAGTTAGATGGATTTTT
2H_460631976	141.385	CCTGACAACGGTCTTGTTTGTAGGGGCATTTATGTCTTATCATGTCGGGTTGCCCCATGGCTATAAATGGCAACACCCACAACCATTCGTTGGTTGGCAGCTCTGAAAGAGATGGACAAGTGTCATCTAGAGCAACCCTTCCTCTGATGAATTTGAGAGAATCCAAAGTGAGAAAAAACC	CCTGACAACGGTCTTGTTTGTAGGGGCATTTATGTCTTATCATGTCGGGTTGCCCCATGGCTATAAATGGCAACACCCACAACCATTCGTTGGTTGGCTGCTCTGAAAGAGATGGACAAGTGTCATCTAGAGCAACCCTTCCTCTGATGAATTTGAGAGAATCCAAAGTGAGAAAAAACC
2H_457982062	142.561	CGCCACGCTTATCATTGGGCACATTGCTGACATTGGACGCATTGCGACCTCCTCTTGATGACTTGCCATGTCGATGTGGCCACTTTGGGGGCGGCAATGGGGCGCCTCTGTCCAGGACACACAAGAGATGGATCACCGAGGTACACCATAGTAGGCAAAGTTAAC	CGCCACGCTTATCATTGGGCACATTGCTGACATTGGACGCATTGCGACCTCCTCTCGATGACTTGCCATGTCGATGTGGCCACTTTGGGGGCGGCAATGGGGCGCCTCTGTCCAGGACACACAAGAGATGGATCACCGAGGTACACCATAGTAGGCAAAGTTAAC
2H_466011087	144.369	ATACCCTAATTTATTAATTTGACACAAGGGGAGCCAAAGAATATTTATTGATCTGAGCAGTTGAGTTGTCAATTCAACCACACCTAGGATTTCCTTCTGCGGAAAAAGTTTAGTAGCACAACAAAATAGTAGTTGTAATAGTAATATGAACAACAACAGTTTTGTAG	ATACCCTAATTTATTAATTTGACACAAGGGGAGCCAAAGAATATTTATTGATCTTAGCAGTTGAGTTGTCAATTCAACCACAACTAGGATTTCCTTCTGCGGAAAAAGTTTAGTAGCACAACAAAATAGTAGTTGTAATAGTAATATGAACAACAACAGTTTTGTAG
2H_463231054	145.683	CTGGGAGGAACAGTGCCTGCAAGTTTGACAAATCCAAAATTGCTGCTCAAGTGAAGAATTTTAGTACTGTTGCTATTGATGAAGATCAAATTGCCGCTAACCTTGTGAAACACGGGCCACTTGCAAGTAAGATTCCAAAGCATTTGTATATTTGATCGTTGCGTCTTCAGCTGTTAGTG	CTGGGAGGAACAGTGCCTGCAAGTTTGACAAATCCAAAATTGCTGCTCAAGTGAAGAATTTTAGTACTGTTGCTATTGACGAAGATCAAATTGCCGCTAACCTTGTGAAACACGGGCCACTTGCAAGTAAGATTCCAAAGCATTTGTATATTTGATCGTTGCGTCTTCAGCTGTTAGTG
2H_415565659	147.449	AGAGTGACTCTGGAGTTTGGTAGCTAGTGGAGGTGGTTTGATGAGATTTGGACTCTGGTTTAGTTTACAACAGCAAACTTGGGGCTGGCATAAGTGGTTTTCACACGAAGGGATGGGAGGTGAAACCATGTCCTGGAGTATGAGGTATAGATGG	AGAGTGACTCTGGAGTTTGGTAGCTAGTAGAGGTGGTTTGATGAGATTTGGACTCTGGTTTAGTTTACAACAGCAAACTTGGGGCTGGCATAAGTGGTTTTCACACGAAGGGATGGGAGGTGAAACCATGTCCTGGAGTATGAGGTATAGATGG
2H_474998097	148.082	TATTCCCGATGTTGCTCATGTTCCTCGGCTTACCATGCAGCTCATTTCTGGTGGTCAGATTGTTGACTCTGGTTGCAGGGTCATTCTCGACTTTGACTCATGTTCCCTTTCTGGACCATCACAGTGGTGCTCTTCTTGGTGTTTTCCCCCAGCGCCGTGACTCTCAGGGTCTCTGGGAGCTTC	TATTCCCAATGTTGCTCATGTTCCTCGGCTTACCATGCAGCTCATTTCTGGTGGTCAGATTGTTGACTCTGGTTGCAGGGTCATTCTCGACTTTGACTCATGTTCCCTTTCTGGACCGTCACAGTGGTGCTCTTCTTGGTGTTTTCCCCCAGCGCCGTGACTCTCAGGGTCTCTGGGAGCTTC
2H_542989833	154.169	TTTCATCTATTCTTTTTTTGGCAATGCATATCCTTTATGCAAGATCAATGGAATAAAACATCAACTGAGACTTTAGACGTAAGGAAGTCTCGGTCGAATGAGACTTGTCAAAACTGTCCGCCGAATATGTGTTTCTGGTCTACCCATGCTTGTACATGGATGAAAATGAAGAGCTGTTTTGCGTT	TTTCATCTATTCTTTTTTTGGCAATGCATATCCTTTATGCAAGACCAATGGAATAAAACATCAACTGAGACTTTAGACGTAAGGAAGTCTCGGTCGAATGAGACTTGTCAAAACTGTCCGCCGAATATGTGTTTCTGGTCTACCCATGCTTGTACATGGATGAAAATGAAGAGCTGTTTTGCGTT
2H_556983088	157.259	GTTTATTTTTCTTATCATAGTTTGTTGGTCCACATAGGTAAGCCTAGTTTTTTTTAGTTTTAGTGCTTGAGTAATTAAACTCTAGCTTTATTCCGCATTTGTTTAAGACTAAATCTCAATTATTTGAAAGCGCCTATTCACCCCCTCTAGGC	GCTTATTTTTCTTATCATAGTTTGTTGGTCCACATAGGTAAGCCTAGTTTTTTTTTAGTTTTAGTGCTTGAGTAATTAAACGCTAGCTTTATTCCGCATTTGTTTAAGACTAAATCTCAATTATTTGAAAGCGCCTATTCACCCCCTCTAGGC
2H_563002992	158.509	CGAAGAAACAAAGAATTAACACCTATTAGTACTGCTACTTCTATAAATCAACAATGATGCACTCACACCCTTTTCATATTACCACATCAGTATCATTAACCCACAATTTCGGTTTATGCGCTACACAATTGTTTTGATTATCATCCATTGGATACTTATTATTTGTGGA	CGAAGAAACAAGGAATTAACACCTATTAGTACTGCTACTTCTATAAATCAACAATGATGCACTCACACCCTTTTCATATTACCACATCAGTATCATTAACCCACAATTTCGGTTTATGCGCTACACAATTGTTTTGATTATCATCCATTGGATACTTATTATTTGTGGA
2H_567403925	160.552	TCTGATTTTTGCCCTTTTTGTAGCTATGGAAACCAGAAGGCCGGAACGATACCGCCGAACTCAACTCTTCTGTTTGATGTGGAGCTAATGAACGTACAGTGAAGAGATGGTCCAAAAGGGATGAGTACAGTGAAGAGATGGTTCAAAAGGGATGAGTACAAACCGAGACGGTTGT	TCTGATTTTTGCCCTTTTTGTAGCTATGGAAACCAGAAGGCCGGAACGATACCGCCGAACTCAACTCTTCTGTTTGATGTGGAGCTAATGAACGTACAGTGAAGAGATGGTCCAAAAGGGATGAGTACAGTGAAGAGATGGTCCAAAAGGGATGAGTACAAACCGAGACGGTTGT
2H_573591785	165.395	CTCATTATTCTCGGTGAACTACATTGATGTTGCCCTTGCATTGCAGTTTTGTAAGTTTTTCACGATAGTATGAGATTACGTTAGTGGTACTTTATGCCAGCAAAGTGTCTGCCAAAAATAAAAAGAAATACAAAAAAATATAAAAAATGGTTT	CTCATTATTCTCGGTGAACTACATTGATGTTGCCCTTGCATTGCAGTTTTGTAAGTTTTTCACGATAGTATGTGATTACGTTAGTGGTACTTTATGCCAGCAAAGTGTCTGCCAAAAATAAAAAGAAATACAAAAAAATATAAAAAATGGTTT
2H_586976861	171.732	CGTGCACCTACCGTAGACGCACCCATGTGTCTTCCTTGTGTACATCCGTCGTTTTTGAGTTATTTTTGTGATGTAAAAATTACAAAGAACACAAGTTTTTTCAAGCGAGTTATCTAATGTGCTCTGTGGACCAAAGTATGTCGACCTACTACGTACGCACCCTAA	CGTGCACCTACCGTAGACGCACCCATGCGTCTTCCTTGTGTACATCCGTCGTTTTTGAGTTATTTTTGTGATGTAAAAATTACAAAGAACACAAGTTTTTTCAAGCGAGTTATCTAATGTGCTCTGTGGACCAAAGTATGTCGACCTACTACGTACGCACCCTAA
2H_615298687	177.159	GGAATCATGGCTCCAGGCTCCGACTTCAGAAACACCACACCATTTACTGTTTGGCCTCCGGCTCTTTCTTCGAATCCAGATACCTGCCAAATCAAAACGCAGACATCATTATCATCACGTACCATGCTACATTGCTACAACACATAAGAGATTGATCGATC	GGAATCATGGCTCCAGGCTCCGACTTCAGAAACACCACACCATTTACTTTTTGGCCTCCGGCTCTTTCTTCGAATCCAGATACCTGCCAAATCAAAACGCAGACATCATTATCATCACGTACCATGCTACATTGCTACAACACATAAGAGATTGATCGATC
2H_613853977	178.968	TACTTGGGCCTTTGCAGTTCTGATCCATCAGACTCAGCATTCAAGCTGCCAGCTGCTGCAGCACCCCATTGACGAGCAGAGCAGACGATCATAGCAAATGATGTTACATGGCCTTCAAAGCTGACAAGAATTAACTCCTGCCCCTCCTGTTCTGTAGTCAATACAGACCAGAGACAGCA	TCCTTGGGCCTTTGCAGTTCTGATCCATCAGACTCAGCATTCAAGCTGCCAGCTGCTGCAGCACCCCATTGACGAGCAGAGCAGACGATCATAGCAAATGATGTTACATGGCCTTCAAAGCTGACAAGAATTAACTCTTGCCCCTCCTGTTCTGTAGTCAATACAGACCAGAGACAGCA
2H_608983593	180.756	ATATATGCTTATGAATAAATTATCTAATAATCTAATGTACTGGCATCACATTAACTGTCCAAAATTTAGGTGTAGATAGTCATTAAGAATTATCACCTTGGTGATATTTATGTTTTCGCATGTGAAACAAATGGCGCTACCAGGATGATACCCA	ATATATGCTTATGAATAAATTATCTAAAAATCTAATGTACTGGCATCACATTAACTGTCCAAAATTTAGGTGTAGATAGTCATTAAGAATTATCACCTTGGTGATATTTATGTTTTCGCATGTGAAACAAATGGCGCTAGCAGGATGATACCCA
2H_620725645	183.954	CAAGTAATCATTTCCGATCAACCTATTCAAGAGTTCGTACTTAAATAACACCATATGATACGCATCAACCAACTCTAATGTCACCTAGATACTCCAATGTCACCACCAATATCCATGAGTTAATTATATGATACACATCAAACAATTTCAGATTCATAATACTCAATCCAACACAAAGAACCTCAA	CAAGTAATCATTTCCAATCAACCTATTCAAGAGTTCGTACTTAAATAACACCATATGATACGCATCAACCAACTCTAATGTCACCTAGATACTCCAATGTCACCACCAATATCCATGAGTTAATTATATGATACACATCAAACAATTTCAGATTCATAATACTCAATCCAACACAAAGAACCTCAA
2H_623806634	187.831	CTAAGATGAAAGACGTGGTAAGAACTAAAATAGTAAAACATTTGTAGGTAGGTATAATTTATCCCATTGCTGATAGTAGATGGGTAAGTCATGTCCATTATGTTCCTAAGAAAGGTGGAATAACTATTGTTCCTAATGATAAAAATTAAATTATTCCACAAAGGATAGTAA	CTAGGATGAAAGATGTGGTAAGAACTAAAATAGTAAAACATTTGTAGGTAGGTATAATTTATCCCATTGCTGATAGTAGATGGGTAAGTCATGTCCATTATGTTCCTAAGAAAGGTGGAATAACTATTGTTCCTAATGATAAAAATTAAATTATTCCACAAAGGATAGTAA
2H_630802345	189.918	AGGTGAGAATATCAGGCTCTGAATTTTTTTCTCCCAGTGAAGTGCGCACTGCTCTGAATTCTGAATCATGTATCCTCTGCCCTCCTCTGTTTATTCGGTCCCCATTTCGGCAGTTCAGATCTACTCTGGGGTATTTATGTTCAGCAATTTTACCAGTGACTATGGTGAAACT	AGGTGAGAATATCAGGCTCTGAATTTTTTTCTCCCGGTGAAGTGCGCACTGCTCTGAATTCTGAATGATGTATCCTCTGCCCTCCCCTGTTTATTCGGTCCCCATTTCGGCAGTTCAGATCTACACTGGGGTATTTATGTTCAGCTATTTTACCAGTGACTATGGTGAAACT
2H_637576197	193.213	CAGGTAGTGCCCAATCATCAGCATTTTGCAGTATATTATTTAATAGCTTTTCAGCTTGTTCACCAGTTCTTTCCCTGAAAACACAACCACCACAACTATCTAGGAAATCCCTAGAAGGGTTTGTTAGTCCATTATAAAATATATCCATAACTTCATTTTTCTT	CAGGTAGTGCCCAATCATCAGCATTTTGCAGTATATTATTTAATAGCTTTTCAGCTTGTTCACCAGTTCTTTCCCTGAAAACACAACCAGCACAACTATCTAGGAAATCCCTAGAAGGGTTTGTTAGTCCATTATAAAATATATCCATAACTTCATTTTTCTT
2H_633547629	193.957	GTGCACAAGTTCATTATGCTTCTCCTCTTCCTATCTGACCAAGCATCAGTCATAATGGAGCAGCCATTCTTCATATTTTCAGCATCATGTTCTTGCAGCAAACATTTCACTCTTGCATGTTCCTCACGTAGCAAAGTCTCTCGAAGGTCATGTTTA	GTGCAAAAGTTCATTATGCTTCTCCTCTTCCTATCTGACCAAGCATCAGTCATGATGGAGCAACCATTCTTCATATTTTCAGCATCATGTTCTTGCAGCAAACATTTCACTCTTGCATGTTCCTCACGTAGCAAAGTCTCTCGAAGGCCATGTTTA
2H_635312281	194.277	AAACATCATTGTCTCCATCAAACTCTGGCCTTTGCTCTGCAATATTATTTCCTTCTTCATAGACCCACTTGTTAGTGGACGATATAAAGGAATAATTAATGTGAGACTAGTGCTCTAACACATATGTAGCGCACGATTGTGGCGTTTGGCCCATTCTCAATGACTGGAAAGGGATGGGCGG	AAACATCATTGTCTCCATCAAACTCTGGCCTTTGCTCTGCAATATTATTTCCTTCTTCATAGACCCACTTGTCAGTGGACGATATAAAGGAATAATTAATGTGAGACTAGTGCTCTAACACATATGTAGCGCACGATTGTGGCGTTTGGCCCATTCTCAATGACTGGAAAGGGATGGGCGG
2H_638031213	194.596	AGTTTATTTTTTCCAACTTCGCGTCAAGGTTCGCTACTAATGGGCTGGCCCAAGGAGCTTTCAAGTTAGTTCATTTTTTCCTCTATATTTTTTTCCTCCATTTTTGTATATTCCAAAAATATTATAAATAAATAACATTGCAGAAACATAAAATTTACTTATAAATATTCAAAAATCATGAATTTT	AGTTTATTTTTTCCAACTTCGCGTCAAGGTTCGCTACTAATGGGCTGGCCCAAAGAGCTTTCAAGTTAGTTCATTTTTTCCTCTATATATTTTTTCCTCCATTTTTGTATATTCCAAAAATATTATAAATAAATAACATTGAGAAACATAAAATTTACTTATAAATATTCAAAAATCATGAATTTT
2H_639632684	196.607	TGCAATTATGTTTTGCAGTCTCAGCAAGGGCTAGCGTGATACCACTATTGTCAAATTATATCATGATTGTTTTGACCAAGTCATGTTATTTGAGATATTTTATTATTGCTCGCTAGTTGTGTATGCCACTGATATGAGTTAATATAGTTTTTAAGAGTTATCGTTGACATGATTAGTCATAATA	TGCAATTATGTTTTGCAGTCTCAGCAAGGGCTAGCGTGATACCACTATTGTCAAATTATATCATGATTGTTTTGACCAAGTCATGTTATTTGAGATATTTTATTATTGCTTGCTGGTTGTGTATGCCACTGATATGAGTTAATATAGTTTTTAAGAGTTATCGTTGACATGATTAGTCATAATA
2H_640496556	197.674	CCTTTTTGCTTTGCAGTGTTTCCCATTGTATCATTCTGATGGCTGTAATTTGGGTTGTTTGTTGTAACTCCTGGTCAGTTGATGGCTTTTTTAATTCAAAGTCGGGATCTACACGAGCCTTCATTCTAAGTAAAAAGAACTAGCCATGTGAAAGAACAGATTTGTTATTAGTCTTGTACAAATTTCCTTC	CCTTTTTGCTTTGCAATGTTTCCCATTGTATCATTCTGATGGCTGTAATTGGGGTCGTTTGTTGTAACTCCTGGTCGGTTTGGCTTTTTTAATTCAAAGTCGGGATCTACACGAGCCTTCGTTCTAAGTAAAAAGAACTAGCCATGTGAAAGAACAGATTTGTTATTAGTCTTGTACAAATTTCCTTC
2H_643011240	199.527	TCTAATTTTTTTGATTGCTCTATGCTATTATGTTACTATTCTAGGATTCTTTTTAGGCATTTACTTGTTTTATATTATTTTTTTAGCACCAACCTATTAACCAACTGCCAAGTGCTTGTTGTTGTTTTTTGCATGTTTTTGGCTTTTCAGGAATACTGTATCAAACAAAGT	TCTAATTTTTTTGATTGCTCTATGCTATTATGTTACTATTCTAGGATTCTTTTTAGGCATTTACTTGTTTTATATTATTTTTTTAGCACTAACCTATTAACCAACTGCCAAGTGCGTGTTGTTGTTTTTTGCATGTTTTTGGCTTTTCAGGAATACTGTATCAAACAAAGT
2H_646572487	207.936	CTCTCATAAGAAATATTGAGGGTACTCCTTGAAGTTTTTTGTGTTGGATTGAATGTGATGAATCTTAAATTGTTTGATACATGTCGCATAATTTACCCACAGATACTTGAGGTGACATTGGAGTATCCAGGTGATGTTAGGGTTGATTGATATGTAGCATAGGTGTTATTCTAGTACGGACT	CTCTCATAAGAAATATTGAGGGTACTCCTTGAAGTTTTTTGTGTTGGATTGAATGTGATGAATCTTAAATTGTTTGATACATGTCGCATAATTTATCCACACATACTTGAGGTGACATTGGAGTATCCAGGTGATGTTAGGGTTGATTGATATGTAACATAGGTGTTATTCTAGTACGGACT
2H_654649633	218.769	CTTGCAATGTTAGATTGGATTTCAACGAGCTCATTACTAGAGACAATGTCATGTTCGACGCTCCTCGGGGGGGCGACACTATGAAGGTCAATAAGGGTCGGAACATGACCGAAATTGGACTCGATGAATGAGATCGTTTCATCGCCTGCATGCATCTCATGA	CTTGCAATGTTAGATTGGATTTCAACGAGCTCATTACTAGAGACAATGTCATGTTCGACGCTCCTCGGGGGGCGACACTATGAAGGTCAATAAGGGTCGGAACATGACTGAGATTGGACTCGATGAATGAGATCGTTTCATCGCCTACATGCATCTCATGA
2H_661641301	222.263	GAATTACAAATGGAATGATAAATGTTGGAGGAAAACGAAATATATCGAGGACCCAAAGATTGCAAGAAGGATTGTATGTCATAAAGACATACAAAAGAGAGAAGCAAGCAATCAAAAGATACCAATAGGACCAAGCAATCACATGTTTCTACGAACCAGATGAAAAAAAAGATATTAT	GAATTACAAATGGAATGATAAATGTTGGACGAAAACGAAATATATCGAGGACCCAAAGATTGCAAGAAGGATTGTATGTCATAAAGACATACAAAAGAGAGAAGCAAGCAATCAAAAGATACCAATAGGACCAAGCAATCACATGTTTCTACGAACCACATGAAAAAAAAGATATTAT
2H_667906313	230.443	GTAGGATAACTCTCATTAGCATCGGGGTAAAAAACATTATTTTAGGAAAATTAAGGTGAAACAATAACTTATACTCCTTTCGTTTTTAAATATAAGTCTTTTTAGTTATTTCAATGTGGATTACGTACGTATATATGTAGAGTTGATT	GTAGGATAACTCTCATTAGCATCGGGGTAAAAAACATTATTTTAGGAAAATTAAGGAGAAACAATAACTTATACTCCTTTCGTTTTTAAATATAAGTCTTTTTAATTATTTCAATGTGGATTACGTACGTATATATGTAGACATATTTTAGAGAGTTGATT
2H_670209213	233.052	CTCCAGGCTTGGCCAGATCATAAGTGGTACAACTGCCCGTAGGCAGCGGTACAACCGCTGGCATGAACCGAGAGCAGAAACCCCAGGGTATCAGCCCTGGGGCAGTAGTTATACCGGACGTACCGGCCAAGCGGTACAACTGCTCGGACAAGTGGTATAACCGTATAAAAAAACACGTAA	CTCCAGGCTTGGCCAGATCATAAGTGGTACAACTGCCCGTAGGCAGCGGTACAGTCGCTTGCATGAACCGAGAGCAGAAACCCCAGGGTATCAGCCCTGGGGCAGTAGTTATACCGGACGTACCAGCCAAGCGGTACAACTGCTCGGACAAGTGGTATAACCGTATAAAAAAACACGTAA
2H_673852537	234.095	CCTTGAAGAATTGTTTGCCACAGTCCACCCACTAGGACATCCACATGAAACTCAATCACACGCTGTCCCATCTGGATAGGCTCCTGGAGCTGGAGCAGGTTGAAGGAAGTGGATCGTCCGAGGTCGAAGAGCATTTCCCAGCTTGTCTGCCCTTCCTGCGGTG	CCTTGAAGAATTGTTTGCCACAGTCCACCCACTAGGACATCCACATGAAACTCAATCACACGCTGTCCCATCTGGATAGGCTCCTGGAGCTGGAGCAGGTTGAAGGAAGTGGATCGTCCGAGGTCGAAGATCATTTCCCAGCTTGTCTGCCCTTCCTGCGGTG
2H_676473230	236.836	CTAGGGGCTGGACATGGTTCGACCTCTGAAAGGGGGATCCAAGAAAAAGAAATACTTACTGGTTATGGTCGATAAATTCACTAAGTGGATCGAAGAAAAACCAGTAACTTCTGCCAAGTCCGGACCAGTCATCAATTTTATATCAGATGTGGTTCACCATTATGGC	CTAGGGGCTGGACATGGTTCGACCTCTGAAAGGGGGATCCAAGAAAAAGAAATACTTACTAGTTATGGTCGATAAATTCACTAAGTGGATCGAAGCAAAACCAGTAACTTCTGCCAAGTCCGGACCAGTCATCAATTTTATATCAGATGTGGTTCACCATTATGGC
2H_677879484	237.879	GCAAGAGCATCTACAGCCAGGACACATAATTCTGGGTCTGTATACGTCCATGTATGCGTTTGGACATGCCCGCGGTAGTGAGCACACCGGGCGGGTATCAATTTTTTTAGTTTGAAACCACAAATCCTATACTCGTACATTTAAAAACACAT	GCAAGAGCATCTACAGCCAGGACACATAATTCTGGGTCTGTATACTTCCATGTATGCGTTTGGACATGCCCGCGGTAGTGAGCACACCGGGCGGGTATCAAATTTTTTAGTTTGAAACCACAAATCCTATACTCGTACATTTAAAAACACAT
2H_680362679	239.957	CCAATCAATAAATCTCAACAAAGTAAACTTTCTAGTTATTTCCTTTCCAATGTATATAACCATGTAATGTAGAACAAAACAATCACCCATTCTATTTTGAAGATGTGTCCTAATAAATTTAATTACTGAAAATACTCTATACTTGCAGTTGTTACC	CCAATCAATAAATCTCAACAAAGTAAACTTTCTAGTTATTTCCTTTCCAATGTATATAACCATGTAATGTAGAACAAAACAATCACCCATTCTATTTTGAAGATGCGTCCTAATAAATTTAATTACTGAAAACACTCTATACTTGCAGTTGTTAGC
2H_695897081	248.683	GTTTTGCTAAGGCTAAAAGAGGAACATGTTGTTGCTTGTTTTACAAGTTTTAAGGTTTGCAAATATATCTCTGTCATTTGTGCATGAATATGTGGATGGTAGTATCACAACCAATTTCATGTGAAGAAATGGTGTTTATAATCATTCTTTCCACATGTAATTCCAAGCCAATTTACTGAGTTCC	GTTTTGCTAAGGCTAAAAGAGGAACATGTTGTTGCTTGTTTTACAAGTTTTAAGGTTTGCAAATATATCTCTGTCATTTGTGCATGAATATGTGGATGGTAGTATCACAACCAATTTCATGTGAAGAAATGGTGTTTATAATCATTCTTTCCACATGTAATTCCAAGCCAATTTACTGAATTCC
2H_687997452	251.301	TACTGCAGCAGTTGCCGGAGACAAGAACCCTCTTCAGGCAGACACCAAAGAGGGTGCGGTGCTGAAATGCGGTCAGGTCATGCAGAATGACAACAGCAACAACATGTCAGTGTTTCAAGTGTCGAGGAAATTGAAGGCGATGGAGGTCGGCACCGAGGATATCAATAAGGAG	TACTGCAGCAGTTGCCGGAGACAAGAACCCTCTTCAGGCAGACACCAAAGAGGGTGTGGTGCTGAAATGCGGTCAGGTCATGCAGAATGACAACAGCAACAACATGTCAGTGTTTCAAGTGTCGAGGAAATTGAAGGCGATGGAGGTCGGCACCGAGGATATCAATAAGGAG
2H_684822692	253.819	CAACATTACATTCATGTTCACACACTTCATATAAATTAACGGTGTTCATCCTCTTTCATTGTATATCCATGTTAGCTTTATTTTTCCACTTTCTTCTTGTGTCTGTGAAGAACTTTAGAAAATATAGAAATATATCTCATTTCTTTTCTGTTTTTATT	CAACATTACATTCATGTTCACACACTTCATATAAATTAACGGTGTTCATCCTCTTTCATTGTATATCCATGTTAGCTTTATTTTTCCGCTTTCTTCTTGTGTCTGTGAAGAACTTTAGAAAATATAGAAATATATCTCATTTGTTTTCTGTTTTTATT
2H_709583466	276.431	TTGCCAACCATGGCTTCTTTTAAAGTAGAACTAGTGTAATCTAGCCGATGGAGTATTCATAGTGTTTCATTATTTTTGCAGCAAATCGAACGGCCCCCATTTTCTAGTTTAGTGTTCTCTAGCCAATTCCTGCCATGCAATTCAGTTTTCTGGAACAAAATGGGGCTTTGTTTTCTTA	TTGCCAACCATGGCTTCTTTTTCAGTAGAACTAGTGTAATCTAGCCGATGGAGTATTCATAGTGTTTCATTATTTTTGCAGCAAATCGAACGGCCCCCATTTTCTAGTTTAGTGTTCTCTAGCCAATTCCTGCCATGCAATTCAGTTTTCTGGAACAAAATGGGGCTTTGTTTTCTTA
2H_708222741	276.856	GGATCGAATTTTTGTGATTGTTGTCGGGTCTTCCGTCCGGTTGTTTGATGCCGGTTTAGTGCGACTAGCAAAAGGGCCCGTGCGTTGCAACGGGAGAAAAAAAATCAAAATATTCAATGATCATAATCACATTTTGCTGCATCACCGAGATACACTATCATTC	GGATCGAATTTTTGTGATTGTTGTCGGGTCTTCCGTCCGGTTGTTTGATGCCGGTTTAGTGTGACTAGCAAAAGGGCCCGTGCGTTGCAACGGGAGAAAAAAAATCAAAATATTCAATGATCATAATCACATTTTGCTGCATCACCGAGATACACTATCATTC
2H_712330343	280.245	CAACTGAGGCCGCAGGAGACGACGCAGGTGAGCAAGAACATAGCAGTGGTGTACATTCGAGGCATTCGGCTTCCACCGCCAAGCCCCATGTGGAATTCGACGATCGATGGAATCGCCATCTTGCAACAAAAATTGACGGTAATGATTCATGTCAGCAGTTTGCAATGGAGACATATTAACTGGAC	CAACTGAGGCCGCAGGAGACGACGCAGGTGAGCAAGAACATCGCAGTGGTGTACATTCGAGGCATTCGGCTTCCACCGCCAAGCCCCATGTGGAATTCGACGATCGATGGAATCGCCATCTTGCAACAAAAATTGACGGTAATGATTCATGTCAGCAGTTTGCAATGGAGACATATTAACAGGAC
2H_715190993	281.89	CTCACTGCTGTCCCTGCGTCTATGAGCTGCATGATTCTTTTTGATTCCCACAAACTTGTCCTCATGCATTGGGTCATGAACCAAAACCCCATTGTAGTAAGGCCATTTATCTTCGATAACTGTCATCGGACCAGCCCAGTCAGCCATCTGACCTAACTCTTCCTCATCA	CTCACTGCTGTCCCTGCGTCTATGAGCTGCATGATTCTTTTTGATTCCCACAAACTTGTCCTCATGCATTGGGTCATGAACCAAAACCCCATTGTAGTAAGGCCATTTATCTTCGATAACTGTCATCAGACCAGCCCAGTCAGCCATCTGACCCAACTCTTCCTCATCA
2H_727348688	287.75	TTTGCCTCTTTTTTAAATTTTTATGTATTCTGTTAGTCAATTTTTTCAAGATGTTTTTGCCCAATAATCACTAACGCATCGCCCCGATTAGCAAAGGGGTCGTCCCTAGGCCTGAGTGCACAACACACATGTCGCCGCGGCACTCATAATATCGTGCCTCACGCCGTGCCCGACGCCCCCTTATAATG	TTTGCCTCTTTTTTAAATTTTTATGTATTCTGTTAGTCAATTTTTTCAAGATGTTTTTGCCCAATAATCACTAACGCATCGCCCCGATTAGCAAAGGGGTCGTCCCTAGGCCTGAGTGCACAACACACATGTCGCCACGGCACTCATAATATCGTGCCTCACGCCGTGCCCGACGCCCCCTTATAATG
2H_720588376	289.234	GGCCTGCAGAAATCACAACAGAATAATGCAATAAGGCCTCAAAAGTTCATGAAAGCTGAAGGTAGGTTTATGTTCGAAACAGTCAATTCACATTAGCGCTTCACAATAATGATCTGAAGCTATTCCAACCTTTTAATGTTAAGCTAACAGCTGGTTAAAAAAATGGAGTTAAAACAAGAAGCTGCATA	GGCCTGCAGAAATCACAACAGAATAATGCAATAAGACCTCAAAAGTTCAAGAAATCTGAAGGTAGGTTTATGTTCGAAACAGTCAATTCACATTAGCGCTTTACAATAATGATCTGAAGCTATTCCAACCTTTTAATGTAAGCTAACAGCTGGTTAATAAAATGGAGTTAAAACAAGAAGCTGCATA
2H_738609528	300.099	AACAATCCCTATGACCTATTGATATTCGAGAGCATCGGCATACGAGAAATGCATTGTACTGCACCTTATGCGGTTGCATGGATTCCTGACGGCATGCTTTGCTCAAGTTCTTCTCCGTCTCAGTGAATGGATGTTTACATAGGGCAAAGGAAGATATGGTGGAACATATGA	AACAATCCCTATGAGCTATTGATATTCGAGAGCATCGGCATACGAGAAATGCATTGTACTGCACCTTATGCGGTTGCATGGATTCCTGACGGCATGCTTTGCTCGAGTTCTTCTCCGTCTCAGTGAATGGTTGTTTACATAGGGCAAAGGAAGATATGGTGGAACATATGA
2H_742851527	304.045	ATCATCATGAGTTTAAGGATGTTCAGATAGCGAGCTTTCTCTTTGGCATCCTTGGATACTTTTTGCATGCCATAGACTTGACAAGAGACAACATAGGTGAATTTGATATCAGCAATGGCCAGGTCCATATCTGTAATGGACTCACCCTCTTGATACGATGAATTTGTTCTCTGGCGATCCAATTT	ATCATCATGAGTTTAAGGATGTTCAGATAGCGAGCTTTCTCTTTGGCATCCTTGGATACTTTTTGCATGCCATAGACTTGACAAGAGACAACATAGGTGAATTTGATATCAGCAACGGCCAGGTCCATATCTGTAATGGACTCACCCTCTTGATACGATGAATTTGTTCTCTGGCGATCCAATTT
2H_742206811	304.683	GCGCAGCCAGCAATCCACGACCAAGCCTTCTTGTCAACGTCGTATAGGAGACCTCTGCCCTGGTTCCACGACGTGAAACAGATGAGGTTGTCCTGCCCAAAGCACTCAAATCTCTCGGCAGACAACCTCAACAGAGCCCTGAAGTACTTGGGCGGCATCCTGCT	GCGCAGCCAGCAATCCACGACCAAGCCTTCTTGTCAACGTCATATAGGAGACCTCTGCCCTGGTTCCACGACGTGAAACAGATGAGGTTGTCCTGCCCAAAGCACTCAAATCTCTCGGCAGACAACCTCAACAGAGCCCTGAAGTACTTGGGCGGCATCCTGCT
2H_744667923	305.584	CCGCCAAATGGGTAAGTAAAAAATTGATTGCCCCGAAAAGGTTGAAAAATGGCTGAAGTTACAAGGATGCAATTCCTCGTTCCAACACATTATTGTATCTAACCCCATTCCAATGGTCTACCAAATCAACGAGCAGGACAAGGATTTGTGAGAAGAAATGGAGGGA	CCGCCAAATGGGTAAGTAAAAAATTGATTGCCCCGAAAAGGTTGAAAAATGGCTGAAGTTACAAGGATGCAATTCCTTGTTCCAACACATTATTGTATCTAACCCCATTCCAATGGTCTACCAAATCAACGAGCAGGACAAGGATTTGTGAGAAGAAATGGAGGGA
2H_751641255	319.814	CCGATGATGGTGACGCTCGAGCAACGCTCCCTTCCTAAAGGTGTTGTTGTTGAAGAATCTCATACTCCTTATGGTGTTATGAGATGATTGATGCGAATATGACCATTGTTGTAGTTTGCCGATTGCGGATTTGATCGTTTTCGGTTCTTTCCTCCCACTTAGGCGTAGCTTTGTTCCTA	CCGATGATGGCGACGCTCGAGCAACGCTCCCTTCCTAAAGGTGTTGTTGTTGAAGAATCTCATACTCCTTATGGTGTTATGAGATGATTGATGCGAATATGACCATTGTTGTAGTTTGCCGATTGCGGATTTGATCGTTTTCGGTTCTTTCCTCCCACTTAGGCGTAGCTTTGTTCCTA
2H_752309502	320.24	GAGTATATAGAGAAGATAGCAACACTCACTTGAAGTTGTAAGGAAAGATTATTTCCGTTTTGTTTTGATGTATAAGGAACGAGTTTAGCAAGTTCTCCTAGGTCTCTTTGATTGAGTCTCGTACCGTCAATTCATTTATGGCATCTGGGCTAATGAACC	GAGTATATAGAGAAGATAGCAACACTCACTTGAAGTTGTAAGGAAAGATTATTTCCGTTTTGTTTTGATGTATAAGGAATGAGTTTAGCAAGTTCTCCTAGGTCTCTTTGATTGAGTCTCGTACCGTCAATTCATTTATGGCATCTGGGCTAATGAACC
2H_759745752	324.098	TGGGTTGGTGTGTTAAGATAGTGAATCTATATCTCATTTCCATCCGAATATGGTTTCGTAATCACGTGTGTTGTTTAATGAGGAACATCCATCTTTTTTAGTTCATAAGCCATGCAATCTCTATGTGTGATTGGTATTATGCAAGTATCGGCATTGCTTTCCGT	TGGGTTGGTGTGTTAAGATAGTGAATCTATATCTCATTTCCATCCGAATATGGTTTCGTAATCACGTGTGTTGTTTAATGAGGAACATCCATCTTTTTAGTTCATAAGCCATGCAATCTCTATGTGTGATTGGTATTATGCAAGTATCGGCATTGCTTTCCGT
Chromosome	"3H"
3H_2932782	0	CGCTCCTGTCAAAGCACTAGTAGAAAACGGGGCTATAGTCCCTGTTGGTGCTATAGTCCCGGTTCTCAACCGGGACTATTAACTTGGGAATAAGACCCCCCTTTTAATCCCGGTTTGCAACGAACTGGGTCTAAAGGCCTTCCACGTGGATGCTGGGG	CGCTCCTGTCAAAGCACTAGTAGAAAACGGGGCTATAGTCCCTGTTGGTGCTATACTCCCGGTTCTCAACCGGGATTATTAACTTGGGAATAAGACCCCCCTTTTAATCCCGGTTTGCAACGAACTGGGTCTAAAGGCCTTCCACGTGGATGCTGGGG
3H_11701846	6.762	CAAGTCAAACGTCACTTCCACAACCAAAGTTAGTTACACCATCACTTCGTCTGCTGTTTCTCCTGATGGAACTGAAGCTATCGTGGGTGCACAAGATGGGAAACTGCGGATCTATTCCATCAGTGGGGATACTGTTACAGAAGAAGCGGTACTTGAAAAACACCGGGGTCCTATTACTACC	CAAGTCAAACGTCACTTCCACAACCAAAGTTAGTTACACCATCACTTCGTCTGCTATTTCTCCTGATGGAACTGAAGCTATCGTGGGTGCACAAGATGGGAAACTGCGGATCTATTCCATCAGTGGGGATACTGTTACAGAAGAAGCGGTACTTGAAAAACACCGGGGTCCTATTACTACC
3H_14310045	8.864	CCGATGAGAAAGTGTAAGTCTGGCCCCGTAGACGTCATGAAATCCTGCAACATATATGATAACATATCTAACTTTTGCAAGATTGCAAAGGTCATGCAGTTTCACATGTTAGATTCTAGGACAAATTGTAATATATATCTACCATGAGCAAAGGTAGGGAAAGGCTACATAT	CCGATGAGAAAGTGTAAGTCTGGCCCCGTAGACGTCATGAAATCCTGCAACATATATGATAACATATCTAACTTTTGCAAGATTGCAAAGGTCATGCAGTTTCACATGTTAGATTCTAGGAAAAATTGTAATATATATCTACCATGAGCAAAGGTAGGGAAAGGCTACATAT
3H_15969929	13.571	AGGTGAATATGTTAGTGAAAAGTTGGATGGAAAGTGAGGATTGGTTGCAAATTGCAATGGCAGAGAGGATGAAGGATAAGTTTGATAAATACTAGGGAAATTGGCATGAGCTCGATACCAGCAAGAAGGGGAAGGAAAAGGAGAACTTCAACTTGCTAATTTTCATTGCAA	AGGTGGATATGTTAGTGAAAAGTTGGATGGAAAGTGAGGATTGGTTGCAAATTGCAATGGCAGAGAGGATGAAGGATAAGTTTGATAAATACTAGGGAAATTGGCATGAGCTCGATACCAGCAAGAAGGGGAAGGAAAAGGAGAACTTCAACTTGCTAATTTTCATTGCAA
3H_21546381	26.605	AGGAAAACTCATATTTCTGTTGTCATTGCAGATAAATAGAAAACACTCAAAAATGATCTTAAGAAGTGGAAGCTGGGGATTTCAAAGCTCAAACTTCTGATTGATAAGTGTAATAAGGTGGTAATTATTTTGGATAACATGGAGGAGTTGAGGC	AGGAAAACTCATATTTCTGTTTTCATTGCAGATAAATAGAAAACACTCAAAAATGATCTTAAGAAGTGGAAGCTGGGGATTTCAAAGCTCAAACTTCTGATTGATAAGTGTAATAAGGTGGTAATTATTTTGGATAACATGGAGGAGTTGAGGC
3H_21853657	27.03	TCCGAACAAGCCCGAGAGTTCGTCCCATGAGAACAAACGGATGGTCCGAGGACCCCTTAGTCCCGGCCTCCCTTAGTAGCCCCCGAACTAACCTCCAATGCCGTAGTCTTGGCTCACCATCTCACTTTTGTGTGGTCTTCATCTTGTGAGGAGAGTTTCACCTTATATTCGTCTGATCCTATTCC	TCCGAACAAGCCCGAGAGTTCGTCCCATGAGAACAAATGGATCGTCCGAGGACCACTTAGTCCCGGCCTCCCTTAGTAGCCCCCGAACTAGCCTCCAATGCCGTAGTCTTGGCTCACCATCTCACTTTTGTGTGGTCTTCATCTTGTGAGGCGAGTTCCACCTTATATTCGTCTGATCCTATTCC
3H_25200814	31.092	CTCTGGCACTCGAGCTATTTTTGAGCAGCATTAAGACGCGAAAGTACCGCTCTGTGTGGTACTAACATGCACCCTCTTGATTTCTGCTAAGTCCGGGCATCCTTCAGTGCCAAGTGGAAGTACCGTTGGAAAGAACAGTAGTACTGCTCCCGTTCAACT	CTCTGGCACTCGAGCTATTTTTGAGCAACATTAAGACGCGAAAGTACCGCTCTGTGCGGTACTAACATGCACCCTCTTGATTTCTGCTAAGTCCGGGCATCCTTCAGTGCCAAGTGGAAGTACCGTTGGAAAGAACAGTAGTACTGCTCCAGTTCAACTACCACCTCCTGGACTGTGCCCAACTG
3H_26301091	32.356	AACATCTGGCTTGTAGGATAGTATTGTTAAGAAAGCTTACATACTTGCAGCAGAAAGCGAGAAAGATAACACACAGAAAAAAGAAAAAACCATGCTGGAGCTGTTAAAATCTGACTTGTAGGTTATTGTTCCAAAGTTCAGAAAACGTGGTCCTCTAAGT	AACATCTGGCTTGTAGGATAGTATTGTTAAGAAAGCTTACATACTTGCAGCAGAAAGTGAGAAAGATAACACACAGAAAAAAGAAAAAACCATGCTGGAGCTGTTAAAATCTGACTTGTAGGTTATTGTTCCAAAGTTCAGAAAACGTGGTCCTCTAAGT
3H_27911717	34.693	CCTGCTATGGAGCTCGCATCACTCGACACTCTGTTGCCAATATGCGATGATTCTTTTTGCCTGCGCCTTCCAATCAGTGGCGGACCCAGGACCCAGGCCTGGGCCCGGGGCGTGATGAGTTTTTCCTTCATTGACTTTAGCGCTTTTGCACTCTTTCACATTGT	CCTGCTATGGAGCTCGCATCATTCGACACTCTGTTGCCAATATGCGATGATTCTTTTTGCCCGCGCCTTCCAATCAGTGGCGGACCCAGGACCCAGGTTGGGGGGCCTGGGCCCGGGGCGTGATGAGTTTTTCCTTCATTGACTTTAGCGCTTTTGCACTCTTTCACATTGT
3H_27250066	37.68	TGTCCAATTCCTTCCGACAGGGACGGAGCTAGAAAAAAAGGTTACTCGAGTCATGTCTATGACAGTGGGGCCATTTTCAATAAATAGATAGTGAATACTAGTAAAGTAATAAAGGATTTACTAATTTCATTGACCCCAATGCCTACAAGGCAGCTACGTCCCTG	TGTCCAATTCCTTCCGACAGGGACGGAGCTAGAAAAAAAGGTTACTGGAGTCATGTCTATGACAGTGGGGCCATTTTCAATAAATAGATAGTGAATACTAGTAAAGTAATAAAGGATTTACTAATTTCATTGACCCCAATGCCTACAAGGCAGCTACGTCCCTG
3H_33513023	41.894	GCCTATACAAAATTATTTTGGTATCCACAGTGGTATGTATAACTAAATTGACCTGATGAGCCACCTTAAATGTTTTTTCTTCCAATGTCTGTTCGTTACCCCCCTCCCTTCTTCATTTGATGGTAACACGAGTTCTTTCATGAACTGTAATTTTTAGAATATGCAAGATGA	GCCTATACAAAATTATTTTGGTATCCACAGTGGGATGTATAACTAAATTGACCTGACGAGCCACCTTGAATATTTTTTCTTCCAATGTCTGTTCGTTACCCCCCTCCCTTCTTCATTTGATGGTAACACGAGTTCTTTCATGAACTGTAATTTTTAGAATATGCAAGATGA
3H_30400104	42.512	GAAGTTCTTCAAATAATTACGGTAATTCATATGTTAATTATCATAATAATAATTCTTGGATGCCGTCTGATCTTGAGAGCAATATTAAGGAATTTATCAATGTGCAAAAAGCTTTCAATACCACGATAGAAGAAAAGTGGAATAAGATTGATGATATGTCTAGA	GAAGTTCTTCAAATAATTACGGTAATTCATATGTTAATTATCATAATAATAATTCTTGGATGTCGTCTGATCTTGAGAGCAATATTAAGGAATTTATCAATGTGCAAAAAGCTTTCAATACCACGATAGAAGAAAAGTGGAATAAGATTGATGATATGTCTAGA
3H_35097506	46.901	GTTTTCTTTGGTTTTCTTTTGATCCTAGGATTAAATCTTGAGTTTCGGTTGACATGGAATGTTCACACATGAAGAGTTAGAATTTGATTTGAAGCACTATCAAATCAAGTGCTTTTGGTAAAAAGATAGTGTAACCATCTAATGCTAAAACCACAGATG	GTTTTCTTTGGTTTTCTTTTGATCCCAGGATTAAATCTTGAGTTTCGGTTGACATGGAATGTTCACACATGAAGAGTTAGAATTTGATTTGAAGCACTATCAAATCAAGTGCTTTTGGAAAAAAGATAGTGTAACCATCTAATGCTAAAACCACAGATG
3H_37820913	55.083	GAAATGGGACCAGGCCATCATCCCATTTCTGGAACATGCAGAATGCATTAGGGATTAACTTGACTAACACAAAGGAGAGAAACCATATACGACATAGTTCATATTTCACTCTTCGAATAATTGTTTCCTTGAACTGTCATGAGCTTTCCTATCTTTGT	GAAATGGGACCAGGCCATCATCCCATTTCTGGAACATGCAGAATGCATTAGGGATTAACATGACTAACACAAAGGAGAGAAACCATATACGACATAGTTCATATTTCACTCTTCGAATAATTGTTTCCTTGAACTGTCATGAGCTTTCCTATCTTTGT
3H_44046191	59.097	CCTTTCTCATGATCCATCAGAAACCATAGGTCCATAGATTGATGTAAACTATGATGAAACTGCGCCACCACTAAGTACCCATTCAAATTGGTTATCGAAAGAATCCCCACAGCTCCGGGGTCCTCGAAGACCGGAAGCACATCTTCTTCGTCATATAAGCTGCTGACTTGTTCCGGACCGTC	CCTTTCTCATGATCCATCAGAAACCATAGGTCCATAGATTGATGTAAACTATGATGAAACTGCACCACCACTAAGTACCCATTCAAATTGGTTATCGAAAGAATCCCCACAGCTCCGGGGTTCTCGAAGACAGGAAGCACATCTTCTTCGTCATATAAGCTGCTGACTTGTTCCGGACCGTC
3H_50988460	68.279	CCCCACAAGCTAACAGGGCATGGCCAGGGGGTGGGGTCGCTCCCTGATAGCTTTTGGCCACACCTTAAGTTGGTTGGAGATCTCCTTTCGCCGCAAGAAAGATAATTTTGTGATAAAAAACCCCTCAAAGGTTCAGCCCAGTCAGAGTTATGAATCTTTGGTTATTTAAGAAACGGTGAAGGGCTAG	CCCCACAAGCTAACAGGGCATGGCCAGGGGGTAGGGTCGCTCCCTGATAGCTTTTGGCCACACCTTAAGTTGGTTGGAGATCTCCTTTCGCCGCAAGAAAGATAATTTTGTGATAAAAAACCCCTCAAAGATTCAGCCCAGTCAGAGTTGTGAATCTTCGGTTATTTAAGAAACGGTGAAGGGCTAG
3H_52471277	69.748	TGTTATTTCTTTCATATAAGCCCTTTCTATGGTGTTTCTTAGAAGCCCGACTATGGCAAATGTTATTACTTGCATGTGAGCCCTTTAGGCGGTTTTGCTCCGACGCCCGACTGCGGCACGCATGCTATTACTTATTCATTATCACCCTTCCTTGATTGTTTATACAACAT	TGTTATTTCTTTCATATAAGCCCTTTCTATGGTGTTTTTAGAAGCCCGACTATCGCAAATGTTATTACTTGCATGTGAGCCCTTTAGGCGGTTTTGCTCCGACGCCCGACTGCGGCACGCATGGTATTACTTATTCATTATCACCCTTCCTTGATTGTTTATACAACAT
3H_56000857	71.698	CAACTCGGTCTCACCGATCGAGGATACTGAGTCCAACCGATTTCTCCCACAAGCGTGAATCTCATTCTCGGTTCTACCGAATCACTTTGCCTCGATGACTCCGATATTATAACAGTGTCGCTTGCTATTTCTTCTGGACTTTTGTCATAGGGGGAGAAAGATTATCAATGATCC	CAACTCGGTCTCACCGATCGGGGATACTGAGTCCAACCGATTTCTCCCACAAGCGTGAATCTCATTCTCGGTTCTACCGAATCACTGTGCCTCGATGACTCCGATATTATAACAGTGTCGCTTGCTATTTCTTCTGGACTTTTGTCATAGGGGGAGAAAGATTATCAATGATCC
3H_58997957	72.336	GTCATATGTATTTGCGTGTATGATTAGTGTATGATCAAATCGAGGGCGTCACGTTAGGGTAGCACCAAAATAAAGCATTCACTCAAACCAATCAAGATAATCAATCAATCCAAGGGACAACATAGATCTACTCAAACATCATAGGATGGAAACACATCATTGATTAATAATATGTG	GTCATATGTATTTGCGTGTATGATTAGCGTATGATCAAATCGAGGGCGTCACGTTAGGGTAGCACCAAAATAAAGCATTCACTCAAACCAATCAAGATCATCAATCAACCCAAGGGACAACATAGATCTACTCAAACATCATAGGATGGAAACACATCATTGATTAATAATATGTG
3H_55590238	73.982	GCGTGTTGTTCGTGAAATTGGTGCAATAGGTGGCAATGCGAAAGTGTCAGCCAACCGTGAGCTCATGAGCTACAGTTATGGAGCCCTTAAGACTTACATGCCTGAAATGGTGGAAGTGCTAGTTGATTGTGTGCGGAATCCAGCTTTACTTGATTGGGAAGT	GCGTGTTGTTCGTGAAATTGGTGCAATAGGTGGCAGTGCGAAAGTGTCAGCCAACCGTGAGCTCATGAGCTACAGTTATGGAGCCCTTAAGACTTACATGCCTGAAATGGTGGAAGTGCTAGTTGATTGTGTGCGGAATCCAGCTTTACTTGATTGGGAAGT
3H_57014319	75.259	TCACGCATTGATCGAACTTTTTTTACATGTAGATGAACCAAACCCAACATTAGGGAAAAGGCTAGGTATGCGGCCGTCCGGCAGCACCACGGCTATGTCTCGCATATGGCAAGGCAGAAATTCGTGTCACCTCAAGCGAGCGGTAGGACATGCCGACCGATAAGGTG	TCACGCATTGATCGAACTTTTTTTACATGTAGATGAACCAAACCCAACATTAGGGAAAAGGCTAGGTATGCGGCCGTCCGGCAGCACCACGGCTATGTCTCGCATATGGCAAGGCAGAAATTCGTGTCACCTCAAGCGAGCGGTAGGACATGCCGACCGATAACGTG
3H_69001113	76.536	TTCAAAATATTGTAGGATACTTGTTGGACAGTGTCACACATTTTTGCTTTAGAAAATTGTTGCTGAAATTAAATAAGACGGAAAATAATAAAAGAAAGCAAAAAAGGGAAACCGCCCCCTCTTTCTTGGGCCTCGGCCCAGCTTGGCCAGCCCACCCGCAGCTAACC	TTCAAAATATTGTAGGATAATTGTTGGACAGTGTCACACATTTTTTGCTTTAGAAAATTGTTGCTGAAATTAAATAACACGGAAAATAATAAAAGAAAGCAAAAAAGGGCAACCGCCCCCCTCTTTCTTGGGCCTCGGCCCAGCTTGGCCAGCCCAGCCGCAGCTAACC
3H_82997295	77.494	CCTTCATGGATATGAATATCATTTCTGAATTCCTGAACAAAAAGATCAGATTCTTTTCAAAGTACTAGAGAAGGACAAACCTAATCCTCTACATAGATGTATCAAAGCATTTGTGCCCCTCAGAAAGAACACATAAATTTCATTGGACGTGG	CCTTCATGGATATGAATATCATTTCTGAATTCCTGAACAAAAAGATCAGATTCTTTTCAAAGTACTAGAGAAGGACAAACCTAATCCTCTACATAGATGTATCAAAGCATTTGTGCCCCTCAGAAAGAACACATAAATTTCATTGGACCTGG
3H_75999863	78.451	TGTTGAGCATGTCATACCTACAGACGGGGAATATCATCAGGATTTCCTTATCGATGTTGGTATATAGATATTAGCTAATTAGGGATCGCAAGAGATGTTATATATTGTATATATGCATGATCGTGTATTATATGTAATAGCGTTGAGTTGTTCGACCAAGCA	TGTTGAGCATGTCATACCTACAGACGTGGAATATCATCAGGATTTCCTTATCGATGTTGGTATATAGATATTAGCTAATTAGGGATCGCAAGAGATGTTATATATTGTATATATGCATGATCGTGTATTATATGTAATAGCGTTGAGTTGTTCGACCAAGCA
3H_58496358	79.678	CTGAATATATCAGATATGTTAAGAGTTGGACTCAATCACGTCAACAATACTCGTGATCCCGTAATCAGATGTTTTCATTCGGTAAAATGGGTCTCCAGATTTCATACAAACTCCATTTTGGACGAATTTGTAGTCCATTGTCATAGTCTTAAAATTT	CTGAATATATCAGATATGTTAAGAGTTGGACTCAATCACGTCAACAATACTCGTGATCCCGTAATCAGATGTTTTCATTCGGTAAAATGGGTCTCCAGATTTCATACGAACTCCATTTTGGACTAATTTGTAGTCCATAGTCATAGTCTTAAAATTT
3H_81895945	80.423	GCACTGCTATATGTACCACAAAATGCGTACGATCCTCGTCCGATCCGGTGTGGCAACGGAGCGAAAATTGCTCCGCATGCGGTCTGGTTTAGGTTTGGGCCGGGGCTGGTTCTTGGATCAGAACACCGCTTCTGTCTTGGTAGGCACCACCTCTATAGTAACATATATTTTTTAAATGAGTTTATA	GCACTGCTATATGTACCACAAAATGCGTACGATCCTCGTCCGATCCGGCGTGGCAACGGAGCAAAAATTGCTCCGCATGCGGTCTGGTTTAGGTTTGGGCCGGGGCTGGTTATTGGATCAGAACACCGCTTCTGTCTTGGTAGGCACCACCTCTATAGTAACATATATTTTTTAAATGAGTTTATA
3H_54949916	80.742	GATGAACCAAGGATTAAAGGCCGCTAAGCGGCTAAGGCAGTAGTACAAAATATGGTGTGGGGGATCGGATCGTCGATCGCCATCCTTACGAAGGATTACATTAATTAACAAAATGTGAAATCGGTCGGTCTTCAGCTAGTCCAGATGATGCACTAACGAGGACGATAAAGAAACAACAACAGCGC	GATGAACCAAGGATTAAAGGCCGCTAAGCGGCTAAGGCAGTAGTACAAAATATGGTGTGGGGGATCGGATCGTCGATCGCCATCCTTACGAAGGATTACATTAATTAACAAAATGTTAAATCGGTCGGTCTTCAGCTAGTCCAGATGATGCACTAACGAGGACGATAAAGAAACAACAACAGCGC
3H_86494188	83.412	TCCATCAAACGGGACGGTGCACCGAATATCTAAAACTGATGGATGCAGCAGGGAGGGCAGGTTCATGGCGGAGAGACCGAGAGCAACCGGGCAATGGTGACCTCGGCGCGTGAGAAAATTCGGGAGCTGGCGATCCGGGAAAGAGTATCTAGTGGGTTTG	TCCATCAAACGGGACGGTGCACCGAATATCTAAAACTGATGGATGCAGCAGGGAGGGCAGGTTCATGGCGGAGAGACCGAGAGCAACCGGGCAATGGTGACCTCGGCGCGTGAGAAAATTCGGGGGCTGGCGATCCGGGAAAGAGTATCTAGTGGGTTTG
3H_92501321	84.896	ATAAGGATTATCAATATACTTGCTCAAATGGAATTCATCAAATAGATCAAGCATTTTGTCTTTCTGTTGACTATAGTACTCCCAATTAAAAATAGGCACTCTACAATTAAGACTCCCCAAAGTAGGCACATTCATCTTCCTCCAACGGCGATTACACCAAAGCTATGAAGGCCAATGCTCT	ATAAGGATTATCAATATACTTGCTCAAATGGAATTCATCAAATAGATCAAGCATTTTGTCTTTCTGTTGACTATAGTACTCCCAATTAAAAATAGGCACTATACAATTAAGACTCCCCAAAGTAGGCACATTCATCTTCCTCCAACGGCGATTACACCAAAGCTATGAAGGCCAATGCTCT
3H_96487181	85.522	TTTAAGAGATACTGGAAAATGTGGCAGCAGGTTAAGGCTAACTCCCAAGGTTGATTTCAGAAAATGGTCAAACCAACAAATCTGGCAGCATCCCTGAAATGAAGGAAGAAATCATGATAAGAAAGGATACCTCTTAATTTGTAGAAAAGGATACCTCTTAATTTGCAGCAAGTTAATG	TTTAAGAGATACTGGAAAATGTGGCAGCAGGTTAAGGCTAACTCCCAAGGTTGATTTCAGAAAATGGTCAAAACAACAAATCTGGCAGCATCCCTGAAATGAAGGAAGAAATCATGATAAGAAAGGATACCTCTTAATTTGTAGAAAAGGATACCTCTTAATTTGCAGCAAGTTAATG
3H_98005496	85.947	ACCACAAAGGTTCGACATTCGCCCCCAGGGGTGTTTACCACTATCGGAAGGTTCATCACTTCGCTTCTAATGTCATGCATGTATGCCAATTTTTCTGACATAAAGGAATGTGATGCTCCTATATCAAACAATACAAAAGCAGGTACTGAGTTAACGAGAAGTATACCCATCACGG	ACCACAAAGGTTCGACATTCGCCCCCAGGGGTGTTTACCACTATCGGAAGGTTCATCACTTCGCTTCTAATGTCATGCATGTATGCCAATTTTTCTGACATAAAGGAATGTGATGCTCCTATATCAAACACTACAAAAGCAGGTACTGAGTTAACGAGAAGTATACCCATCACGG
3H_101986960	87.953	CAAAGCGCTTGTTGGGAGGCAACCCAATAGTTATCTTAAATTGTTTTCTTTACTTTATGTTTTGGGGTGATGACATGGTTATCTTTATTTTCATGATTGTGTTTTTATGTTTCAATTAGTGTTTGTTCCAAGTAAAGCCTTTGGGATGACTTGGAAGATAGTAGAATTGATCATTTGCAAAAAATAG	CAAAGCGCTTGTTGGGAGGCAACCCAATAGTTATCTTAAATTGTTTTCTTTACTTTATGTTTTGGGGTGATGACATGGTTATCTTTATTTTCATGATTGTGTTTTTATGTTTCAATTAGTGTTTGTTCCAAGTAAAGCCTTTGGGCTGACTTGGAAGATAGTAGAATTGATCATTTGCAAAAAATAG
3H_102924732	89.158	ACAAATCCAACACAAAAATATGCTAAATCTTGGGCATTTTTGAAATAGGAATGGAACAAGAGGAACTTGACCTTGACGTAAATAAGAGGGGGAGGGTTTGGAAGCCTATGCAAACCACAAAGTGACATATTAGCAAATGCACCACTCCTCTTATCAACACATA	ACAAATCCAACCCAAAAATATGCTAAATCTTGGGCATTTTTGAAATAGGAATGGAACAAGAGGAACTTGACCTTGACGTAAATAAGAGGGGGAGGGTTTGGAAGCCTATGCAAACCACAAAGTGACATATTAGCAAATGCACCACTCCTCTTATCAACACATA
3H_113011253	90.883	TAATAAATCTGGACCGAGGTAGTAGTTATGTAGTACTATCAATTTGACTTTTGCGCACAGCTGGGCAAAGCTAATTTTTTTTTTATGATTACCTGACGTAAACATACACAAAAACAATTGGCACATAATTTTTTTGTTTTTCTAAACAAGGTTG	TAATAAATCTGGACCGAGGTAGTAGTTATGTAGTACTATCAATTTGACTTTTGCGCACAGCTGGGCAAAGCTAATTTTTTTTTTATGATTACCTGACGTAAACATACACAAAAACAATTGGCACATATTTTTTTTGTTTTTCTAAACAAGGTTG
3H_110965582	91.465	TCTTGAGAAGACCGTGTCCTCAAGTTTACCATTGGGGTAGTATTTTCTCTTGAGCAATCTCGCACACAAGCTGGCAGGACGAGTCAACAATCTCACGCCTCCCTAGCCAGTAGAGCATGGTTAAACAAGCGGTAGTCTCTAAATCCGGCACCACCCTTGCTCTTCGGTCGCTGCAACTTTTGCCAA	TCTTGAGAAGACTGTGTCCTCAAGTTTACCATTGGGGTAGTATTTGCTCTTGAGAAATCTTGCACACACGCTGGCAGGACGAGTCAACAATCTCACGCCTCCCTAGCCAGTAGAGCATGGTTAAACAAGCGGTAGTCTCTAAATCCGGCACCACCCTTGCTCTTCGGTCGCTGCAACTTTTGCCAA
3H_107556701	92.472	TGTTTGGTTAACACCATGGTTGCAGGCTTAGAATAGCCAGTACCAGTGACGACAACTGAATCAGCGTCTTCAGGCGCTTTATGAGGACTGGGCGGCTTGATGTTTTCAGTTACTTCCTTTTGAGGGCTTGGAAGGTTGACCTGGATGGTAGGGAAATCATCGAAGATA	TGTTTGGTTAACACCATGGTTGCAGGCTTAGAATAGCCAGTACCAGTGACGACAACTGAATCAGCGTCTTCAGGCGCTTTATGAGGACTGGGCGGCTTGATGTTTTCAGTTACTTCCATTTGAGGGCTTGGAAGGTTGACCCGGATGGTAGGGAAATCATCGAAGATA
3H_116500135	95.224	ATGTGGCATGTCCATTGAACAAATACAATTGCTAGTCCAACTATTTAGCCTAGCTTGACTGCAGTCAGGAGGTTCGAGTCCGAGCCGCATCAATATTTTTTTGCATGCATTTTGGCATCCATGTCATTTGATCTTGTGTTGCTTGTATCTTGTAGGTCGTAACTCCGTTGGGGATGAGCTAT	ATGTGGCATGTCCATTGAACAAATACAATTGCTAGTCCAACTATTTAGCCTAGCTTGACTTCAGTCAGGAGGTTCGAGTCCGAGCCGCATCAATATTTTTTTGCATGCATTTTGGCATCCATGTCATTTGATCTTGTGTTGCTTGTATCTTGTAGGTCGTAACTCCGTTGGGGATGAGCTAT
3H_132480059	97.255	TTAAATGCCATTTAAATAATAACATACGAAGTTTAAATTTGTACCTTGGTTAATACCAACTTCATTTAATCGTGATGCTAGATGCATTAGCTCAATCAACAACATATTGCCATGTCATGATCATGCATCATAGTGTTGCATTCCATGAAGTAAATGATGTTCTTTTCTGTTTGTAGGTGCT	TTAAATGCCATTTAAATAATAACATACGAAGTTTAAATTTGTACCTTGGTTAATACCAATTTCATTTAATCCTGATGCTAGATGCATTAGCTCAATCAACAACATATTGCCATGTCATGATCATGCATCATAGTGTTGCATTCCATGAAGTAAATGATGTTCTTTTCTGTTTGTAGGTGCT
3H_128434138	97.574	CTAATAATCTATACCAAGCATATTTCATATTTTCTCCTTTTTTCTGCTTGAAGTATAGAATTTCAAAATCTGGTAACAAAGGAGGGGTATTCAGATCAGCCATAACAACAAGATAAGCAAACAAGAGTGAGGACAAAACAGATCTAACAAGAGAAAGGTAAATTTTTGTGAAGT	CTAATAATCTATACCAAGCATATTTCATATTTTATCCTTTTTTCTACTTGAAGTATAGAATTTCAAAATCTGGTAACAAAGGAGGGGTATTCAGATCAGCCATAACAACAAGATAAGCAAACAAGAGTGAGGACAAAACAGATCTAACAAGAGAAAGGTAAATTTTTGTGAAGT
3H_131116369	99.064	GGAGTAGTTTTTACCTCCTCGTTAGTATATGGCACAACTAGCTTAGCATTCATTTCTACTGTTACTTTCACTGGGACCTTCGATAGAACATCCTCCATGCCAGAAACACCTTCAAATGTATAAAGGTTCTTATAAAACTGTGTGACTAGTGTTCTTAGTTCCACCGGGTCATCCGT	GGAGTAGTTTTTACCTCCTCGTTAGTATATGGCACAACTAGCTTAGCATTCATTTCTACTGTTACTTTCACTAGGACCTTCGATAGAACATCCTCCATGCCAGAAACACCTTCAAATGTATAAAGGTTCTTATAAAACTGTGTGACTAGTGTTCTTAGTTCCACCGGGTCATCCGT
3H_144999129	102.861	TATTCCGACTCCCAAAATTCACATATATTCCAAGAATCCTCCGTAAATTTTTATCGCGTTTGGACTTTGTTTTATATGGAATTTCTGTGAAATAAAAAACACAAAAAAACAAGAACTGTCACTGTGCACTAGTTAAGTAATTTAGTCCCAAAAATAAAATAATATTGCCAAAAGTATACAATAATT	TATTCCGACTCCCAAAATTCACATATAATCCAAGAATCCTCCGTAAATTTTTATCGCGTTTGGACTTTGTTTTATATGGAATTTCTGTGAAATAAAAAACACAAAAAACAAGAACTGTCACTGTGCACTAGTTAAGTAATTTAGTCCCAAAAATAAAATAATATTGCCAAAAGTATACAATGATT
3H_141513201	104.351	ATGATTATTGAGAGTGTGAATATATACACCATGAGATATGAGAGTAATTTAAGGCAAGGCTGGACTAACCGAAAGATAACCGATATTGAATTAGGTATATTTGGACATGTGTGTATGTTATTAAAAGAGTAAGATGATGATGAGTTATATGTCATATATTTGATTAAAGTGGATGCATGCAAG	ATGATTATTGAGAGTGTGAATATATACACCATGAGATATGGGAGTAATTTAAGGCAAGGCTGGACTAACCGAAAGATAACCGATATTGAATTAGGTATATTTGGACATGTGTGTATGTTATTAAAAGAGTAAGATGATGATGAGTTATATGTCATATATTTGATTAAAGTGGATGCATGCAAG
3H_381506887	107.707	AAACTTTCTGTTTAGCCCGGAACTTCCGGGGTGTCAAGCCCGGACCCCCCCAATAAACAACTAGCATACCAATAGTAAAACATGCATAACTTTACATACGTATTCCGATTTTGTTGGTCTTGGGCTTGTTTTGTAGGTATTGAAAATCTCTAGGTCCTCATA	AAACTTTCTGTTTAGCCCGGAACTTCCGGGGTGTCAAGCCCGGACCCCCCCAATAAACAACTAGCATACCAATAGTAAAACATGCATAACTTTACATACGTATTCCAATTTTGTTGGTCTTGGGCTTGTTTTGTAGGTATTGAAAATCTCTAGGTCCTCATA
3H_159564233	108.558	CAAGCGCACAAAGTGCATCACCGACAACTGCGTGCACGGGGGTTTAGATAGGTTCGGTCCGCTCGGGACTATAATCAACATGATGAAGTGAAGCGGTGGAGACCTGGAGGGGTCTTGTCGGATGTGGTCGCAATATGGCGTTCCTCCTCCCGACAAGATGGCTTGTCAGGGCCTTGTTTC	CAAGCGCACAAAGTGCATCACCGACAACTGCGTGCACGGGGGTTTAGATAGGTTCGGTCCGCTCGGGACTATAATCAACATGATGAAGTGAAGCGGTGGAGACCTGGAGGGGTCTTGTCGGACGTGGTCGCAATATGGCGTTCCTCCTCCCGACAAGATGGCTTGTCAGGGCCTTGTTTC
3H_156484452	109.494	CCCCACACGCCCGGGAGGGACCCTGACAGGGCGTGCGGCGGCTATGGACTGCCCTAGGTCGGGCTGACCGCCCCTATGGCCTCGTGGATCGCTCCCCTAAAAAACGAACGAAGAAGGAGAGAGAAAGAACAAGGGAGATGGACAAAGGTAAAGGTAAAAAGTAGTAGATTGATTTGTTCT	CCCCACACGCCCGGGAGGGACCCTGACAGGGCGTGCGGCGGCTATGGACTGCCCTAGGTCGGCCTGACCGCCCCTATGGCCTCGTGGATCGCTCCCCTAAAAAACGAACGAAGAAGGAGAGAGAAAGAACAAGGGAGATGGACAAAGGTAAAGGTAAAAAGTAGTAGATTGATTTGTTCT
3H_154512849	111.993	CGTCCATACATGCACTAGAAGGACCCCTAGGATAGCAGTACACATGCACTAGAAGGACCCCTAGGATAGCAGTACATGTGCCAAAAACAGAAAACAGAGCAGATCTGAAATAGAGTCGATAAACTCACCAAGGGGAGCTTGCAGCGAATGTACCCTCCGACGAAGTCCTCGGTTGTT	CGTCCATACATGCACTAGAAGGACCCCTAGGATAGCAGTACACATGCACTAGAAGGACCCCTAGGATAGCAGTACATGTGCCAAAAACAGAAAACAGAGCAGATCTGAAAGAGTCGATAAACTCACCAAGGGGAGCTTGCAGCGAATGTACCCTCCGACGAAGTCCTCGGTTGTT
3H_161470677	115.624	TCTTTCAATTCAAACAGAGGATCACCTTTAGGAGGAGGAGAACCTCCAAGAGTTTCAATAGGAAAATTGTGTTTAAGCAGAGGTTGTTGTTCAAATAATATGTTATCTATTTCATTTCTCCCATGCATATGCATATCATTTTCATGATCTAGCAAATATTGTTCTAAATGATCAGT	TCTTTCAATTCAAACAGAGGATCACCTTTAGGAGGAGGAGAACCTCCAAGAGTTTCAATAGGAAAATTGTGTTTAAGCAGAGGTTGTTGTTCAAATAATATGTTATCTATTTCATTTCTCCCATGCATATGCATATCATTTTCATGGTCTAGCAAATATTGTTCTAAATGATCAGT
3H_161995361	116.475	TCTTTCAATTCAAACAGAGGATCACCTTAAGGAGGAGGAGGACCTCCTAGAGTTTCAATAGGAAAATTGTGTTTAAGCAGAGGTTGTTGTTCAAATAATATGTTATCTATTTCATTTCTCTCATGCATATGCATATCATTTTCATGGTCTAGCAAATATTGTTCTAAATGATCAGT	TCTTTCAATTCAAACAGAGGATCACCTTAAGGAGGAGGAGGACCTCCTAGAGTTTCAATAGGAAAATTGTGTTTAAGCAGAGGTTGTTATTCAAATAATATGTTATCTATTTCATTTCTCTCATGCATATGCATATCATTTTCATGGTCTAGCAAATATTGTTCTAAATGATCAGT
3H_431003621	117.369	TTCGATGTCGATGCAGTATATCATGAGTGAAAAAGTTCATGATGACAATTACATACTATAGTTTCTCATTCCTTCCTTAAATAACTAGGAGTGGATAATGATTTATCTTATGTGTCAACATGCATTAAAATAGCTATGATGTGGTATGGTAGTATGGTATTTCCCTTTGAG	TTCGATGTCGATGCAGTATATCATGAGTGAAAAAGTTCATGATGACAATTACACACTATAGTTTCTCATTCCTTCCTTAAATAACTAGGAGTGGATAATGATTTATCTTATGTGTCAACATGCATTAAAATAGCTATGATGTGGTATGGTAGTATGGTATTTCCCTTTGAG
3H_430502321	118.753	CACATCAAATTTCGGTTTAATCGGACATCTTTTGAATTTAATATAAATTTACGAAGATAAATTATAGAAATTAAAAACCCAATTGAAGCCGCCCTAGATCGTCATACTGGGTCGAGACATCATGTGCGTGGCGAGCACGTAGTCGCCGCATCGTACGTGGCCAAAGGCACTAACCG	CACATCAAATTTCGGCTTAATCGGACATCTTTTGAATTTCTTATAAATTTACGAAGATAAATTATAGAAATTAAAAACCCAATTGAAGCCACCCTAGATCGTCATACTGGGTCGAGACATCATGTGCGTGGCGAGCACGTAGTCGCCGCATCGTACGTGGCCAAAGGCACTAACCG
3H_163465425	119.817	CGAGGCGAGGCGCTGTGCAGCTACGGCTCCACGAGCATGACGGCGCCGGCGACAGAGAGGAACTTCGGCGCACAACTACGGCCCTATGCGAGATCTACTGACAGGGGAACGAGAAGGAGACCGGGTGCTCACCCACTGGTCGAGGAGGACGCGCTTGACGGACAGGAAGA	CGAGGTGAGGCGCTGTGCAGCTACGGCTCCACGAGCATGACGGCGCCGGCGACAGAGAGGAACTTCGGCGCACAACTACGGCCCTATGCGAGATCTACTGACAGGGGAACGAGAAGGAGACCGGGTGCTCACCCACTGGTCGAGGAGGACGCGCTTGACGGACAGGAAGA
3H_185504265	122.073	CATTCTCTCCCTCCTCTCTTTCCTCTACATTCTCTCCCTCTTTATTATCATGTGCATTCTCCGCACCCTCATTTCCTTCTGCAGTTGCTCTATCAGAGAATGTTGGGCATTCTTTCACTATGACATAATCATAATGTGTCTCTATCTTGTTCTGCTCATCAACTATGACCTCTAGTGTCTTGCATTCTCTACT	CATTCTCTCCCTCCTCTCTTTCCTCTACATTCTCTCCCTCTTTATTATCATGTGCATTCTCCACACCCTCATTTCCTTCTGCAGTTGCTCTATCAGAGAATGTTGGGCATTCTTTCACTATGACATAATCATAATGTGTCTCTATCTTGTTCTGCTCATCAACTATGACCTCTAGTGTCTTGCATTCTCTACT
3H_196118301	122.668	TTAATGTATGGTAGCAAAAGATTACCAATAATCAATTCAGATATGCAATGCTGAATAAACGCTCAACAACGGTACTGTGCTGGTCCTAGGCTAGACCGTACTAGAGACGCGAGCCTAGAACACTAATGGATTCATGTCAAAGCACGAATAGCAGCAATG	TTAATGTATGGTAGCAAAAGATTACCAATAATCAATTCAGATATGCAATGCTGAATAAACGCTCAACGACGGTACTGTGCTGGTCCTAGGCTAGACCGTACTAGAGACGCGAGCCTAGAACACTAATGGATTCATGTCAAAGCATGAATAGCAGCAATG
3H_390000138	123.562	CAGTGATGGATCATCGTCTGTTTCTCCTTGTCCTTCATGGTCGCAGCATACACCAAGTCCGGCTGCACCTCCTGGTCCATGTACCAGAGCTCCTTAGGCCTGGTGCCAGTCCCAACCGTCTGGCTCGTCTGGCGCTCTTGAATCAAGCAACCGAACTTGTCAAGGATCACATGATAGTCTATTT	CAGTGATGGATCATCGTCTGTTTCTCCTTGTCCTTCATGGTCGCAGCATACACCAAGTCCGGCTGCACCTCCTGGTCCATGTACCAGAGCTCCTTAGGCCTGGTGCCAGTCCCAACCGTCTGGCTCGTCTGGCGCTCCTGAATCAAGCAACCGAACTTGTCAAGGATCACATGATAGTCTATTT
3H_257513566	124.307	AAGAATATTTTCAAGCCTAGACAAGTTATCGGCAACGAGGTTCTCTGCTCCTTTCCTATCAGTGATATGCAAATCAAATTCTTGTAACAGAAGAACCCACCTAATGAGTCTAGGTATAGCATCTTTCTTTTCCATAAGATATTTAATAGTAGCATGATCG	AAGAATATTTTCAAGCCTAGACAAGTTATCGGCAACGAGGTTCTCTGCTCCTTTCCTATCAGTGATATGCAAATAAAATTCTTGTAACAGAAGAACCCACCTAATGAGTCTAGGTATAGCATCTTTCTTTTCCATAAGATATTTAATAGTAGCATGATCG
3H_412494738	125.052	CTATATGATAGTTGATTATGTGGAATTTGATAAACCAACATCTCTTACATATATATATTATTCTTGTAAACATGGGGAATTTTAATTTATTTGATGACTAAGAACATAGTTTGTTAAGTTTCACGAGACTTTATGCTCTATACATTAACTTGCGAATAGAGTGCTACTTGATGACTAG	CTATATGATAGTTGATTATGTGGAATTTGATAAACCAACATCTCTTACATATATATATTATTCTTGTAAACATGGGGAATTTTAATTTATTTGATGACTAAGAACATAGTTTGTTAAGTTTCACGAGACTTTATGCTCTATACATTAACTTGCGAATAGAGTGCTACTTGATCACTAG
3H_337988818	126.52	GTAGTTCTCCTTCGGACAACATAAGGGTCAGTATCTCTCCACTTCCTTAGACCTGCATCCTTTATCTTCTTCATGTCTTCAGCTACAGGATGAGCATCATTATGAATTTTCAAATCTGGTCTAAGCTTCTTGAGATTGGTTACATCCTCGTCAACTTCTTCCTCTGCAGCAGGGGCACTGGAAG	GTAGTTCTCCTTCGGACAACATAAGGGTCAGTAGGTCTCCACTTCCTTAGACCTGCATCCTTTATCTTCTTCATGTCTTCAGCTACAGGATGAGCATCATTATGAATTTTCAAATCTGGTCTAAGCTTCTTGAGATTGGTTACATCCTCGTCATCTTCTTCCTCTGCAGCAGGGGCACTGGAAG
3H_298500665	126.946	TTTCCTCACCAGCAAATTCCTTAGTGATGAATTCATAAAAATCGCTTGTACACCCCCCCTCTAGTTGATATAACGCACTTCCAATTGGTATCAGACCAAGGTACTCCCTTGTTATGTGTGATTCTGGTTTAACCACCTGGAGTTTTAGTTATGTTGATCGCAGGTATGATCAAG	TTTCCTCACCAGCAAATTCCTTAGTGATGAATTCATAAAAATCGCTTGTACACCCCCCTCTAGTTGATATAACGCACTTTCAATTGGTATCAGACCAAGGTACTCCCTTGTTATGTGTGATTCTGGTTTAACCACCTGGAGTTTTAGTTATGTCGATCGCAGGTATGATCAAG
3H_299026352	126.946	GGATACGGCAGCCGCACCGCCCCTTTTGCACTCACGAACAAGTTAGCGTCGGGTTTTTTGGTGAAGGTTTTTTGGTCTTCTGGCTTTCCACCGAGTTTCCTTGGTTCCCTATTTTCTTACCATGCTCGCACCCAGCGGAAGCCCCATAGCTCCCCCAGGGG	GGATACGGCAGCCGCACCGCCCCTTTTGCACTCACGAACAAGTTAGCGGCGGGTTTTTTGGTGAAGGTTTTTTGGTCTTCTGGCTTTCCACCAAGTTTCCTTGGTTCCCTATTTTCTTACCATGCTCGCACCCAGCGGAAGCCCCATAGCTCCCCCAGGGG
3H_346999716	127.265	CATCACTTGAGCAGGGGCTCCTAATCCACTTTTGGGAGGTAGGTAGCGGGTAGCTTCTTCTTTCCGGGAGAAGGTCTCGAAGTTAGAGGAGGGCTTCGTAAGTTGCTAGTTGAATAGCTATGTCCCTTGTTGGCATAGGTGGTCCAAGAAAGAACCAACTCTGGGGTAGTGTCTTGTCGAGTACA	CATCACTTGAGCAGGGGCTCCTAATCCACTTTTGCGAGGTAGGTAGCGGGTAGCTTCTTCTTTCCGGGAGAAGGTCTCGAAGTTAGAGGAGGGCTTCGTAAGTTGCTAGTTGAATAGCTATGTCCCTTGTTGGCATAGGTGGTCCAAGAAAGAACCAACTCTGGGGTAGTGTCTTGTCGAGTACA
3H_275479473	127.903	AGAGAATATCCACAAACAACAAAAATAAATATAATAGGGGGAAAATAATGAGGGTGTCCCACCTGACAGTGGCCCCTCACTGGGTGACATGTGGGACCAGGGCCCACTGTCACACACACACACTCACACCACCACCACCGCACAACTAGACACACATGGCTACACGCAC	AGAGAATATCCACAAACAACAAAAATAAATATAATAGGGGGAAAATAATGAGGGGGTCCCACCTGACAGTGGCCCCTCACTGGGTGACATGTGGGACCAGGGCCCACTGTCACACACACACACTCACACCACCACCACCGCACAACTAGACACACATAGCTACACGCAC
3H_364006263	128.542	CATAAGTAATAATTATGAACTACTCTTCTTAAATAATTGATTTAAGTTTTCATATCGGATTCATGTATCTAACTTAGTCCTTCAAAATCTGTAAGTAAGTATATAATATGCCCTGAGTGAATCCATAAATATTTAATTGATTGTACTTGTTGTAACTGATGATCTCCTAACTA	CATAAGTAATAATTATGAACTACTCTTCTTAAATAATTGATTTAAGTTTTCATATCGGATTCATGTATATAACTTAGTCCTTCAAAATCTGTAAGTAAGTATATAATATGCCCTGAGTGAATCCATAAATATTTAATTGATTGTACTTGTTGTAACTGATGATCTCCTAACTA
3H_202527333	128.967	CGGAGACCAATTCAAGGTAAAAGAAGTGGTGAAGCAGTGCCATGGAAGAGGTAACGCAAACAAAGGCCTCACACAAGAAAGCGAATGCCGAGAGGAGAACCAAAGAACCGGGGTCAAGGTGGAGCCCGTGGATTTGGTAATGCGAAAGCACTGCGGTGAGGAAGCTCGAGAAATGCGGCAGTACAC	CGGAGACCAATTCAAGGTAAAAGAAGTGGTGAAGCAATGCCATGGAAGAGGTAACGCAAACAAAGGCGTCACACAAGAAAGCGAATGCCGAGAGGAGAACCAAAGAACCGGGGTCAAGGTGGAGCCCGTGGATTTGGTAATGCGAAAGCACTGCGGTGAGGAAGCTCGAGAAATGCGGCAGTACAC
3H_205990264	129.393	TCCCCCACCCTCTCGATCCCACACCATAACCCTCACATCGCTTGCACCAGCGCCAGGGAACAACCCTCGCGCTGCCACTCCCTATCCCGATCCCTCCTCTCGATCCCATCCTCTCCTTCCCCTGCTCGTGCTGCCAAACACGAGCTCCCATGGCGCCTGGCCCCCTC	TCCCCCACCCTCTCGATCCCACACCATAACCCTCACATCGCTTGCACCAGCGCCAGGGAACAACCCTCGCGCTGCCACTCCCTATCCCGATCCCTCCTCTCGATCCCATCCTCTCCTTCCCCTGCTCGTGCTGCCAAACACGAGCTCCCATGGCGCCTCGCCCCCTC
3H_204490198	129.818	TCCCCTGTCCCTCATCTCTCTTCCTCTTCTTCTTTACTTCTTCAGGTACAGCCATGGCACCATCGGCCAGGATCTCCGAGTACGTGCCGCCACAAGCCACCTCGTCGCCGGGAATGGAACCCCCGGTACCGGAGCTATTGAACCCCGCCATTTTTCGTGCCGCTGGAC	TCCCTTGTCCCTCATCTCTCTTCCTCTTCTTCTTTACTTCTTCAGGTACAGCCATGGCACCATCGGCCAGGATCTCCGAGTACGTGCCGCCCCAAGCCACCTCGTCGCCGGGAATGGAACCCCCGGTACCGGAGCTATTGAACCCCGCCATTTTTCGTGCCGCTGGAC
3H_186014373	130.869	TGCGCCTGGACGTTGGCGCCACTCGTTCCCTCACCACTGGTTGCTGACTTGCCGTCCTTCTTCACCTTGTCGCCGTTCTTGTTTGTCTTGGCACCGCCGTTGCCGGACTTGACCGATTCAGCGTCGCTGTCCGTTATCGTACATCATAGATCGTCGAGGCTCTAGATACCAATTGTTGGCTTTTA	TGCACCTGGACGTTGGCGCCACTCGTTCCCTCACCACTGGTTGCTGACTTGCCGTCCTTCTTCACCTTGTCGCCGTTCTTGTTCGTCTTGGCACCGCCGTTGCCGGACTTGACCGATTCAGCGTCGCTGTCCGTTATCGTACATCATAGATCGTCGAGGCTCTAGATACCAATTGTTGGCTTTTA
3H_203473780	131.295	TAGGTTCAGGTTCAGGTCAGGGCTCTGCAAGCAAGAAAGGCAACCGTGGGTTGGTTGTTTAATGGCTCCAAGAAAGGCCATTCATATGTGGTTGGTGAGTGATAACCTCACATCAGTAGGTGGTCAACAGGCACAATGATGTGGCTGCATCAGTAGGTGTTTCAGTTAATTAGGAGTTAACAT	TAGGTTCAGGTTCAGGTCAGGGCTCTGCAAGCAAGAAAGGCAACCGTGGGTTGGTTGTTTAATGGCTCCAAGAAAGGCCATTCATATGTGGCTGGTGAGTGATAACCTCACATCAGTAGGTGGTCAACAGGCACAATGATGTGGCTGCATCAGTAGGTGTTTCAGTTAATTAGGAGTTAACAT
3H_327981129	132.323	CTGAACACTTAGATTTGTAATGTCTTAATTCAACCTTAGCAACTTGTACGCTTTCCTGAGGATTTTTACATAAGAATACATGTGTAACTTAGCTATACCATACTTATGATGTTTTGGTTCCTGTCCTTCTGTCAACCCTGGTGTTGACTAGCATGAGTGATGTGGCATTGACTAGCACGAGTGATGT	CTGAACACTTAGATTTGTAATGTCTTAATTCAACCTTAGCAACTTGTACGCTTTCCTAAGGATTTTTACATAAGAATACATGTGTAACTTAGCTATACCATACTTATGATGTTTTGGTTCCTGTCCTTCTGTCAACCCTGGTGTTGACTAGCATGAGTGATGTGGCATTGACTAGCACGAGTGATGT
3H_358006128	133.493	TGATGATATGTCTATTACATCAGAGAGACAAACCCGGTCGAGGATCAACATCATAGGTATAAGAAGAGAGCAATGGCTTCTTCTGCATCCAATACCCACTAACACTACATGTTGTAGATTATCTATGTAGGTACCAAATAGATGTGCCCTTTCTTGTATGAACTACTCTGTCACGAATC	TGATGATATGTCTATTACATCAGAGAGACAAACCCGGCCGAGGATCAACATCATAGGTATAAGAAGAGAGCAATGGCTTCTTCTGCATCCAATACCCACTAACACTACATGTTGTAGATTATCTATGTAGGTACCAAATAGATGTGCCCTTTCTTGTATGAACTACTCTGTCACGAATC
3H_396999244	133.812	GGATACATAAGGTTTTAGAATAATTAAGTAAATCAAATCAACGTGGGTAGAGATCAAACTTGGCAAGATCATCACATATATCATATGTGACATGCTATAATTTTATAGGAATTTATTGATAATATTTCTTATAGAAATATCCCAAAAGCTTGAAATAGACAGGAAT	GGATACATAAGGTTTTAGAATAATTAAGTGAATCAAATCAACGTGGGTAGAGATCAAACTTGGCAAGATCATCACATATATCATATGTGACATGCTATAATTTTATAGGAATTTATTGATAATATTTCTTATAGAAATATCCCAAAAGCTTGAAATAGACAGGAAG
3H_321500637	134.131	CAGGCGATATGAATGATGACAAAGGTGAGGCATGGGGAGGAGCCGTTTGAAGAAAATTTCAATCAAACCGAACGTGGTATATATACTTCGTGCATTTTCACTCAAACTAAGTGAAAATGTTGAGTGCTACCGAAGCATGTAATTGCTATGTGAAGAGTGCTTTGAGAGACCGAACGG	CAGGCGATATGAATGATGACAAAGGTGAGGCATGGGGAGGAGCCATTTGAAGAAAATTTCAATCAAACCGAACGTGGTATATATACTTCGTGCATTTTCACTCAAACTAAGTGAAAATGTTGAGTGCTACCGAAGCATGTAATTGCTATGTGAAGAGTGCTTTGAGAGACCGAACGG
3H_332987909	134.451	ACCAAAAGTTTCATCTTTACTAGGCAATTATTTATCATGTGGTTGCCTACTAAGCTTGGAGAAATTAAATTCATGAGATACATCACCAAAGTAAACACTGATCGTTTCCCTATTGCAGTCAGTTTTAGCATTAACAGTATATAGGAATGACCTACCAAAAATA	ACCAAAAGTTTCATCTTTACTAGGCAATTATTTATCATGTGGTTGCCTACTAAGCTTGGAGAAATTAAATTCATGAGATACATCACCAAAGTAAACACTGATCGTTTCCCTATTGCAATCAGTTTTAGCATTAACAGTATATAGGAATGACCTACCAAAAATA
3H_274471423	135.798	CAGCTTAGATTGTTCCAAAGGAGCAGAAGTTCTGGGTTCCTCCTCTGCCTCGTAAGCCTCAACAGTTCAAGCAGTCTGGTGGTCACGGATCTTACCACCCACCCAACCTAGGTTTCCAGCAGAAGTCCCAGCCGCCTAAGTTAGGAGCTCCTCATGCTCA	CAGCTTAGATTGTTCCAAAGGATCAAAAGTTCTAGGTTCCTCCTCTGCCTCGTAAGCCTCAACAGTTCAAGCAGTCTGGTGGTCATGGATCTTACCACCCACCCAACCTAGGTTTCCAGCAGAAGTCCCAGCCGCCTAAGTTAGGAGCTCCTCATGCTCA
3H_212003822	137.267	GATTTGTCAGGAGAGCTCATGAGGCTTGCAATCGGACGTATATCTGATGGGGAAGTTGAATATGCTAAAAATATATGTACATTTGTACGTGACATTTATAGGGAGCTGACCCTTCTGGTGCCACTGATGGATGACAATAATGAGATGAAGAAAAAAATGG	GATTTGTCAGGAGAGCTCATGAGGCTTGCAATCGGACGTATATCTGACGGGGAAGTTGAATATGCTAAAAATATATGTACATTTGTACGTGACATTTATAGGGAGCTGACCCTTCTGGTGCCACTGATGGATGACAATAATGAGATGAAGAAAAAAATGG
3H_264142904	138.012	CCCGTAGGTGCCCTAGGCCTCGATCCGGGTCGTCCTCCCACGCGTGTAACCTCCAATAGTAGCTGCCGTAGCCGGAGCTTGCCGAAATCGGCACCTCGCCGGACCGCCCGTAGTCCAGGAATTCCTCACGAGTGGGAGCACTCCCACCCAAGTCCCGGTGCGCTTTTAACTTCGCCTCGCTT	CCCGTAGGTGCCCTAGGCCTCGATCCGGGTCGTCCTCCCACGCGTGTAACCTCCAATAGTAGCTGCCGTAGCCGGAGCTTGCCAAAATCGGCACCTCGCCGGACTGCCCGTAGTCCAGGAATTCCTCACGAGTGGGAGCCTCGCACCCAAGTCCCGGTGCGCTTTTAACTTCGCCTCGCTT
3H_334521690	138.437	GATTAACGACATCTAAAGAAAAGATGTGAACCACATTTCTGTGAGGGGGCAAGGGCCACAATTTGGGCATCCTCGCTTATCCAATCTGCCAGCCGTCCAGAGCCTGTCTTGAAGTGCAAGCCAGACAAAGAACTTGACTTCCGGTGGTGCCCACACCTTCCAAACGCTCATCAAGCTGCAC	GATTAACGACATCTAAAGAAAAGATGTGAACCACATTTCTGTGAGGGGGCAAGGGCCACAATTTGGGCATCCTCGCTTATCCAATCTGCCAGCCGTCCAGAGCCTGTCTTGAAGTGCAAGCCAGACAAAGAACTTGACTTCCGGTGGTGCCCACACCTTCCAAACACTCATCAAGCTGCAC
3H_244518792	138.756	GTCCAACTTGAACTGTTTATCTTGCAATGGAAGAGGTGCTTTGTGATGGGTTCGATCTTTCGGTGCTCAATCTCAGTGATAGAAAGAGAAATGACATGCATGTATCGTTGCTATTAAGGATAAAATGATGGGGTCTATTCCTACATCAATAGATCTTTTCTACATCATGCCATCATTTGTA	GTCCAACTTGAACTGTTTATCTTGCAATGGGAAGAGGTGCTTTGTGATGGGTTCGATCTTTCGGTGCTCAATCTCAGTGATAGAAAGAGAAATGACATGCATGTATCGTTGCTATTAAGGATAAAATGATGGGGTCTATTCCTACATCAATAGATCTTTTCTACATCATGCCATCATTTGTA
3H_231979381	139.075	CTTGAGTAAAAACACAAGCAAAATATATTGACTAGCAATATTATAACCCTCCTTTACCGGGAGAGGGGGGCGGTGGCCCGAGCCACCTGTGTTTGAGACAAAAGGTATGACACCGCGAAGAATTATCCTTGGGTTCATGACCAACTCTCATCTTTGAAGCACAAGTGCCATCAATAAT	CTTGAGTAAAAACACAAGCAAAATATATTGACTAGCAATATTATAATCCTCCTTTACCGGGAGAGGGGGGCGGTGGCCCGAGCCACCTGTGTTTGAGACAAAAGGTATGACACCGCGAAGAATTATCCTTGGGTTCATGACCAACTCTCATCTTTGAAGCACAAGTGCCATCAATAAT
3H_373102475	139.501	TGATTATGCCACCTAAAACGAATATTACTAGGATGATTTTGTAGCCAGAGACCAAGGAGTGGAAGACGGATGCTACATATAAGAATACGGCAGGAATGTCCAAATATGTTTTATGCGACGTTGTTCACAGAAACTTCACTGTGTGATGTATTTTGT	TGATTATGCCACCTAGAACGAATATTACTAGGATGATTTTGTAGCCAGAGACCAAGGAGTGGAAGACGGATGCTACATATAAGAATACGGCAGGAATGTCCAAATATGTTTTATGCGACGTTGTTCACAGAAACTTCACTGTGTGATGTATTTTGT
3H_326510423	141.161	CTCCATGCCCTCTATGCCCTGCAGGTCCCCATGGCGCCGTCGACCCGCGAGCTCGTCGGTCGTTGCTAGAGACATCCACGCCAGCAACCCTAGCCGGTCGGATCCGACCAGATTCGGTCCGAGAGAGCCTTTTCCCACCTCCCCATGGAGCTCCGCCCGCCGG	CTCCATGCCCTCTATGCCCTGCAGGTCCCCATGGCGCCGTCGACCCGCTAGCTCGTCGGTCGTTGCTAGAGACATCCACGCCAGCAACCCTAGCCGGTCGGATCCGGCCAGATTCGGTCCGAGAGAGCCTTTTCCCACCTCCCCATGGAGCTCCGCCCGCCGG
3H_384992567	142.65	TATCAGAATAGGATGACATTTTTAAAACTATAGTAAAGATTTATCAGAATAGGATGACATTTTTAAAATGAGTTTGTGCTCTGTTTTTGAACGAGTTTCTTATTTTTATTACTATTATTACGTCGATAGTTTCCGCATTCGATGAAGGACATGGACCCGAAGACGCCGAAGAC	TATCAGAATAGGATGACATTTTTAAAACTATAGTAAAGATTTATCAGAATAGGATGACATTTTGAAAATGAGTTTGTGCTCTGTTTTTGAACGAGTTTCTTATTTTTATTACTATTATTACGTCGATAGTTTCCGCATTCGACGAAGGACATGGACCCGAAGACGCCGAAAAC
3H_227677102	143.395	ATTACTCATAATTTAATCCAAGCACAAATAGCATTGCATAACACAAATATTCACCTCCAATTAACGAATTCAGACTTATCAGGTTTCAGCAATTTTGAAGAATCATCATCTCATTGCTGCTTATTTAACACATATCGCACAACATGTGTGAATT	ATTACTCATAATTTAATCCAAGCACAAATAGCATTGCATAACACAAATATTCACCTCCAATTAACGAATTCAGACTTATCAGGTTTCAGCAATTTCGAAGAATCATCATCTCATTGCTGCTTAATTAACACATATCGCACAACATGTGTGAATT
3H_212490968	144.034	TTCTGACCATCTGCAGTGGCATATCAACATATTCTAAAACTCACGAGCTAACACATGACCTTTGTTCTTGGAAGAGAGGAAAGAGTGCAACAAGGTTGGGCTAGCCCTTGTTGAAGTAGACAATGTCAAAAGAGCAGCACCAATTGACGAGGGAAG	TTCTGACCATCTGCAGTGGCATATCAACATATTCTAAAACTCACGAGCTAACGCATGACCTTTGTTCTTGGAAGAGAGGAAAGAGTGCAACAAGGTTGGGCTAGCCCTTGTTGAAGTAGACAATGTCAAAAGAGCAGCACCAATTGACGAGGGAAG
3H_303965387	144.353	ATGCAATTCATCTCCTAACTTACAAAGATGTATGATTGCTATATTCTCTGATTTTTGTGAATGATTGTTGAGGTTTTCATCTATGTTCTTTCGTTTATGGAACTTATTTTGATGATTGCTTAAGCAACCTTGATCGAGTTTTGCACATATCCAGTTGA	ATGCAATTCATCTGCTAACTTACAAAGATGTATGATTGCTATATTCTCTGATTTTTGTGAATGATTGTTGAGGTTTCCATCTATGTTCTTTCGTTTATGGAACTTATTTTGATGATTGCTTAAGCAACCTTGATCGAGTTTTGCACATATCCAGTTGA
3H_248024468	144.778	GTTTTGTTGTAGAAGACTTCAAGTAGGTGAAGTAGTGGTGGATGATCATTGTTGGTGAAGATTATCTTGAGTTGGGAGCAATCCTTGTTATTTCGTACTCTTCTCACCTATATGGGTTAGTCCCAAAGTAAAAGGAACAAATGCAAAGATATCTATGGAAATGGAGTGA	GTTTTGTTGTAGAAGACTTCAAGTAGGTGAAGTAGTGGTGGATGATCATTGTTGGTGAAGATCATCTTGAGTTGGGAGCAATCCTTGTTATTTCGTACTCTTCTCACCTATATGGGTTAGTCCCAAAGTAAAAGGAACAAATACAAAGATATCTATGGAAATGGAGTGA
3H_247521095	145.097	CAAAGGATAATGAATAAATAATTGCACTTTGAAATGCAAGATACATAATACTGGAGGTACTACCACAAGAATCTTGAATAACACTTCGAGAAATAATTAAATCCTTTAAGAACCACCCTGAAGAACCTCCATATACAAAAGAATGATCAAAGGAT	CAAAGGATAATGAAGAAATAATTGCACTTTGAAATGCAAGATACATAATACTGGAGGTACTACCACAAGAATCTTGAATAACACTTCGAGAAATAATTAAATCCTTTAAGAACCACCCTGAAGAACCTCCATATACAAAAGAATGATCAAAGGAT
3H_234998392	145.736	TGGCTACTATGCGACGCCGGCCGTTGGCATTACTACCACGATGCCACATTGCTTCTTTCCCATTGTCATGCGCATGCACACAATGGCTAGCTCGATGCCACATTGCGCGTTTCCCATGCCATTACTACCACGATGGAGAGGAAAACAAAACAGTGCACCTCAGCTATTTATGCAGACCCA	TGGCTACTATGCGACGCCTGCCGTTGGCATTACTACCACGATGCCGCATTGCTTCTTTCCCATTGTCATGCGCATGCACACAATGGCTAGCTCGATGCCACATTGCACGTTTCCCATGCCATTACTACCACGATGGAGAGGAAAACAAAACAGTGCACCTCAGCTATTTATGCAGACCCA
3H_439965794	146.68	AATGCTTAATTATCATTGCTTGTTATTTTACAAAAAAAATTAAGTATGTGGATAAAAATTTACGTCTAGGGCTGTGTAGGGTGCACACGCCAACCCAAATGAAAAAACGGACACCAACCTCCGCTCGGCCAACCCAAACGGGCAAAAATTGGA	AATGCTTAATTATCATTGCTTGTTATTTTACAAAAAAAATTAAGTATGTGGATAAAAATTTACGTCTAGGGCTGTGTGGGGTGCACACGCCAACCCAAATGAAAAAACGGACACCAACCTCCGCTCGGCCAACCCAAACGGGCAAAAATCGGA
3H_431913882	146.999	CGATGAAACATTCTGTTTCTGCTTAATTTAATCATTGAGTTAAATGGCATCAGATGTGGACATATTATGAGTACATAACCAAGAAATAAAACACCACTACAATATGCACAAAAGATATAAAAAAATCAGGCTCAAGACATTGCAGCAAATCAGCTTAGGGGAGCTTGCCGATACAGTGATA	CGATGAAACATTCTGTTTCTGCTTAATTTAATCATTGAGTTAAATGGCATCAGATGTGGACATATTATGAGTACATAACCAAGAAATAAAACACCAGTACAATATGCACAAAAGATATAAAAAAATCAGGCTCAAGACATTGCAGCAAATCAGCTTAGGGGAGCTTGCCGATACAGTGATA
3H_439493837	147.637	CTTCTCGAGTAAATTTGGATTCATCCTACTTATACTCTGGAAACCCATCTTTTAGAGCCACCAAATCAACTTCTGGTTGATATGATTTGGCACGTGCGAGAGCCAGGTTTGTCCCGACACGGGTTGCTGATTTTCGTGTCTCAAAGATCCATT	CTTCTCGATTAAATTTGGATTCATCCTACTTATACTCTGGAAACCCATCTTTTAGAGCCACCAAATCAACTTCTGGTTGCTATGATTTGGCACGTGCGAGAGCCAGGTTTGTCCCGACACGGGCTGCTGATTTCCGTGTCTAAAAGATCCATT
3H_441094344	147.957	GCACTCACTCATGAGCAAGAATAATAGAATACGTCTGATCTTTTGTTTGGAGATGATCACTTTACATTTCAAGTACAAGAACATTATCTGAGCAGAGAAACTTAATTCTTTACTCGGCATAATTTGACTATGAAAGTCCTAGCATAATACAGTAAACAAGAATCCAACGAACACC	GCACTCACTCATGAGCAAGAATAATAGAATACGTCTGATCTTTTGTTTGGAGATGATCACTTTACATTTCAAGTACAAGAACATTATCGGAGCAGAGAAACTTAATTCTTTACTCGGCATAATTTGACTATGAAAGTCCTAGCATAATACAGTAAACAAGAATCCAACGAACACC
3H_453530330	149.573	GAAAAAATTGAAGAGGTCATATGTGTTCTCAGAAGTTTTTGAAAAGTATATCAATTTGAGGAATTTGACCAAAGATGTCTTGAAGAATTTCACTAAGTGTTCTTGACTTAGGTTCCAGGGTTGTGCAGATTCAAAAATTCACACAATTGAGGAATCTTTTGAAGAATAACATGTCTTAGTGAAATAA	GAAAAAATTGAAGAGGTCATATGTGTTCTCAGAAGTTTTTGAAAAGTATATCAATTTGAGGAATTTGACCAAAGATGTCTTGAATAATTTCACTAAGTGTTCTTGACTTAGGTACCAGGGTTGTGCAGATTCAAAAATTCACACAATTGAGGAATCTTTTGAAGAATAACATGTCTTAGTGAAATAA
3H_452995108	150.318	CTAGCCTGAATGATTTACTTGCCGCTAATCGATGATTTAGCCAAGGTTAGTTTTGTCGTAAATTATGTATAACTATGTGCCCTGGTCACCACACCATACATAAAAGATTGAAAGGAGTAATAATTAAAGCTCCCTATGTTATCTTTATCTTTACTCAACAGTTTTGCAAAAATTACCTATC	CTAGCCTGAATGATTTACTTGCCACTAATCGATGATTTAGCCAAGGTTAGTTTTGTCGTAAATTATGTATAACTATGTGCCCTGGTCACCACACCATACATAAAAGATTGAAAGGAGTAATAATTAAAGCTCCCTATGTTATCTTTATCTTTACTCAACACTTTTGCAAAAATTACCTATC
3H_460000721	150.531	CATAGGTCGCGTGGTGAATCCACTCGTAAACGAAGTATCCACATAAATTAGTTCGAGATTCCTGCCTCAAGCAGTACATTACGAGAATAGAGTTCAATCAAAATAATAATCAAGCATAATAATGGTATGAAACTAGAATGAATAAGAGATGCGCGAAACTAGCTAGTACTACTTACTTT	CATAGGTCGCGTGGTGAATCCACTCGTAAACGAAGTATCCACATAAATTAGTTCGAGATTCCTGCCTCAAGCAGTACATTACGAGAATAGAGTTCAATCAAAATAATAATCAAGCATAATAAAGGTATGAAACTAGAATGAATAAGAGATGCGCGAAACTAGCTAGTACTACTTACTTT
3H_480016283	152.317	TATTTGTGTCAGAACAAAAGAATGTTAAAGAATCGTTCCATCTCCATTTGATCTAAACAATCATTATCCTCCATTGAAATTGTAATCTGAACCAAATTAATCAACATGGGGTAAATGAGGGGCAACATAAAGTATTGAAGCTAATATTAGATGGGTCAACTAATGAGTCAATAT	TATTTGTGTCAGAACAAAAGAATGCTAAAGAATCGTTCCATCTCCATTTGATCTAAACAATCATTATCCTCCATTGAAATTGTAATCTGAACCAAATTAATCAACGTGGGGTTAATGAGGGGCAACATAAAGTATTGAAGCTAATATTAGATGGGTCAACTAATGAGTCAATAT
3H_477944733	152.636	CTCTAATTATATATAAAGAAGAATGAAATGTATGTCATTTGTTTTGCATGCGAGAAATTTATTACCATGCATAGCATGGAATCCTAATATCCATTTGCGATTAGCATTGTAATTGTTTCTAAATAAATATACCCATTAACTTCACTATCCATATAACAACACGCATCTAAAT	CTCTAATTATATATAAGGAAGAATGAAATGTATGTCATTTGTTTTGCATGCGAGAAATTTATTACCATGCATAGCATGGAATCCTAATATCCATTTGCGATTAGCATTGTAATTGTTTCTAAATAAATATACCCATTAACTTCACTATCCATATAACAACACGCATCTAAAT
3H_478533870	153.381	TTCTTTACAAAAACAAATCATTGTAAGTTGTGCCATTGAATCAAGAGGAATGACATTTGGAGAAAGAAAAAATGACTAACCAAACGGCCTTTGTGAACATTGCTAAAATTGAGACAGTGCACGAAGGCAATCACATGGGTGTCTTTAGCACTTAAAACGAGG	TTCTTTACAAAAACAAATCATTGTAAGTTGTGCCATTGCATCAAGAGGAATGACATTTGGAGAAGTAAAAAATGACTAACCAAACGGCCTTTGTGAACATTGCTAAAATTGAGACAGTGCACGAAGGCAATCACATGGGTGTCTTTAGCACTTAAAACGAGG
3H_491032037	154.019	GTAAAAAACACCCTTGTATTTTTTTAATTCACAAGAAAGACCATCAACCATGACATATTTTAGCGCAAAAAATCCCTCGTGAAAATCTAATATTGTACTGTTCATAGAAAGGAGAATTAACATGGGGGGGCAAGTTTTGAAAATGTGACCAACTTAAATAAATAGGTGGT	GTAAAAAACACCCTCGTATTTTTTTAATTCACAAGAAAGACCATCAACCACGACATATTTTAGCGCAAAAAATCCCTCGTGAAAATCTAATATTGTACTGTTCATAGAAAGGAGAATTAACATGGGGGGCAGGTTTTGAAAATGTGACCAACTTAAATAAATAGGTGGT
3H_492502323	155.083	TAGTGAATCCTACATGCGTGAATGGTACCATGCTTTGGAGTTATTTTTCTTATTGTATTCAGCGATTTTATCCATATATAATAACTGTATTATTTCCAATAAATAAATAATCAGGATGAAAGGGAACTTAGAATCTGACAAATTCCTTTGCTTGGACGCAGGCAGGTACATGCCATGCAGG	TAGTGAATCCTACATGCGTGAATGATACCATGCTTTGGAGTTATTTTTCTTATTGTATTCAGAGATTTTCGCCATATATAATAACTGTATTATTGCCAATAAATAAATAATCAGGATGAAAGGGAACTGAGAATCTGACAAATTCCTTTGCTTGGACGCAGGCAGGTACATGCCATGCAGG
3H_477432191	157.889	TATTCAACTCCAAGGCCTCTGCAACAAAGGAAGTATATCGCATATCATTCACATGTGTGTGGTTCCTCCAACAAGTGAACCTTCGGCTCCTATACCAGAGTGCATTCAACGTGTCATCGATGACTTTCGTGATGTATTTGTGGAACCCATGGGCTTACCTCCAAGGCGCGCGTGT	TATTCAACTCCAAGGCCTCTGCAACAAAGGAAGTATATCGCATATCATTCACCTGTGTGTGGTTCCTCCAACAAGTGAACCTTCGGCTCCTATACCAGAGTGCATTCAACGTGTCATCGATGACTTTCGTGATGTATTTGTGGAACCCATGGGCTTACCTCCAAGGCGCGCGTGT
3H_500242059	160.265	ATCTGAGATGAGGCCGAAGACAAATGAGAGTCTCTGAATCGCTTTCTTGAATTCTCGACCCTGAGTAGAGTTGACTCAGCCCTGAGAGCTATGTTGTAGAACTCAAAAGAACTCAGAAGGGTCGTGCAGGGCAAGAGAAAGGTGTACATCTTCCTTGAGGCCACCCCTGA	ATCTGAGATGAGGAGGAAGACAAATGAGAGTCTCTGAACCGCTTTCTTGAATTCTCGACCCTGAGTAGAGTTGACTCAGCCCTGAGAGCTATGTTGTAGAACTCAAAAGAACTCAGAAGGGTCGTGCAGGGCAAGAGAAAGGTGTACATCTTCCTTGAGGCCACCCCTGA
3H_498489207	160.854	TTGGAGAAGGAAGAGAATTGGATCGCGATGCGACATCAGAAGAATTAAATATGTTGCAATACAATGTTCAAGCCTACGACATTCTATTCAATTGCTTGTGCCCCGAAGAATTCAAAAAATCAGACGCCTTGATAATGCAAAGGAAATTTGGGATACTTTGATTGATATG	TTGGAGAAGGAAGAGAACTGGATCGCGATGCGACATTAGAAGAATTAAATATGTTGCAATACAATGTTCAAGCCTACGACATTCTATTCAATTGCTTGTGCCCCGAAGAATTCAACAAAATCAGACGCCTTGATAATGCAAAGGAAATTTGGGATACTTTGATTGATATG
3H_499466773	162.47	ATATGTTGGGATTGCCTCAGCAACCGCTTTCACAAGCACTTCCTTGCACCCAAGGGACAATGTTTTCTCTTTCTAGCCATTCACCATTTGACATAGTCGATCAACAAGATGCATAAGACAATCCGACCTGTTGAGGCCCACCATCAAGGGTAAACCAAGATACTTATGTGATAGCGAC	ATATGTTGGGATTGCCTCAGCAACCGCTTTCACAAGCACTTCCTTGCACCCAAGGGACAATGTTTTCTCTTTCTAGTCATTCACCATTTGACATAGTCGATCAACAAGATGCATAAGACAATCCGACCTGTTGAGGCCCACCATCAAGGGTAAACCAAGATACTTATGTGATAGCGAC
3H_500668928	163.215	CCTAATACCAATAGAAATTAAATGAAAAAAACAGATTTAACCTAGCAGACTAGCTAACCTATTTCTTCTTCTCCTCCTCTACTTTATTCTTTTTCTATTCTATTTCTTCTTCTCCTCCTCTTCTTCTTCCTTTTCTTGTCTTCTTCTTCTTGTTCTTCTTCTTCT	CCTAATACCAATAGAAATTAAATGAAAAAACAGATTTAACCTAGCAGACTAGCTAACCTATTTCTTCTTCTCCTCCTCTACGTTATTCTTTTTCTATTCTATTTGTTCTTCTCCTCCTCTTCTTCTTCCTTTTCTTGTCTTCTTCTTCTTGTTCTTCTTCTTAT
3H_502038221	163.64	CCTGGATCGGGGTTAGCCCGTCCGAACAGTCAGCGCTTTGGGCTTGGTCCATCATGTAATTTTACGATGAGAGATTTGCCGGACTAATCCTCATAGCCCTGGCAGAGCTGCACTCCGGAGCTTCAGCATAGGGCATGTGTTCGGGCAGGATTACATTCATGCCTCCGAACACCATGGTCCTGGCTC	CCTGGATCGGGGTTAGCCCGTCCGAACAGTCAGCGCTTTGGGCTTGGTCCATCATGTAATTTTACGATGAGAGATTTGCCGGACTAATCCTCATAGCCCTGGCAGAGCTGCACTCTGGAGCTTCAGCATAGGGCATGTGTTCGGGCAGGATTACATTCATGCCTCCGAACACCATGGTCCTGGCTC
3H_513052404	168.962	TGTAATTTTTTATGTTGTATGACAAAGATTGAAAAGAAATCATATAGTGGATTTTGAATGTGCATTTTTGCGTTATGTTTTATTGTCAAAAGATGATCATAGTAAATAGGTAATGTCTAGCTGATTTTAGGACTAATTGACACGTCCTTAATATCACACATTGCACACATTTTTTTTGAT	TGTAATTTTTTATGTTGTATGACAAAGATTGAAAAGAAATCATATAGTGGAATTTGAATGTGCATTTTTGCGTTATGTTTTATTGTCAAAAGATGATCATAGTAAATAGGTTATGTCTAGCTGATTTTAGGACTAATTAACACGTCCTTAATATCACACATTGCACACATTTTTTTTGGAT
3H_509453060	169.387	CTCCTATTTTGACTAAGACGACATGCATGCCAACAACATGTCTATTTTTATCTTTACTATCAGGTTTGGCAATTCTAGTAGCTTCATCATAGAAATAAATAGCATGCCCATCAATATTATCTACAAAGAGATCTTTAACCATAGCAATACTAGGTTCCACCTTGATTTG	CTCCTATTTTGACTAAGACGACATGCATGCCAACAACATGTCTATTTTTATCTTTACTATCAGGTTTGGCAATTCTAGTAGCTTTATCATAGAAATAAATAACATGCCCATCAATATTATCTACAAAGAGATCTTTAACTATAGCAATACTAGGTTCCACCTTGATTTG
3H_516866938	170.037	TCCCCTTTGACCTTTTTGGTAAAAATGGTGGGATCAATTTTTCCAATCTCAAACCCATGATCTTGCAACAACCCAATAAGGTACTCATACCACGCACATGGGGCTTGTTTAAGGCCGTAGAGTTCCTTCTTGAGTTTGTATACATGAGTGAGGAGCT	TCCCCTTTGACCTTTTTGGTAAAAAGGGTGGGATCAATTTTTCCAATCTCAAACCCATGATCTTGCAAAAACCCAATAAGGTACTCATACCACGCACATGGGGCTTGTTTAAGGCCGTAGAGTTCCTTCTTGAGTTTGTATACATGAGTGAGGAGCT
3H_512569384	170.678	CATAACTCACATGAACACTACATACATGCTCTCTCTCACTACTCCATCAAACAATAGGAAAAAAATATATGAGTGCACTTGTAACCCATTGATCTAGGCACAAGTGTATCAAACAAAGCAAGGGAAAACAAAAATTAGAAAGAAGGAAAAGAAAAA	CATAACTCACATGAACACTACATACATGCTCTCTCTCTCACTACTCCATCAAACAACAGGAAAAATATATATGAGTGCACTTGTAACCCATTGATCTAGGCACAAGTGTATCAAACAAATCAAGGGAAAACAAAAATTAGAAAGAAGGAAAAGAAAAA
3H_523845022	172.354	AGATTTATGAACAAAGTTTTAGGTTTAGGATAAAACTGTTCTAGATTTTTAGAAGATTGTTATAAATTCATGAGAAAAAATTCTTAACTTTAGAAAATTAACTATCCATGTTTTTGGTTCTTGGTTAATAAGCTGGCCATGATAGTTTTGTTATTTTTAAAAGCAAGCTGGTTACAACAATTA	AGATTTAAGAACAAAGTTTTAGGTTTAGGATAAAACTGTTCTAGATTTTTAGAAGATTGTTATAAATTCATGAGAAAAAATTCTTAACTTTAGAAAATTAACTATCCATGTTTTTGGTTCTTGGTTAATAAGCTGGCCATGATAGTTTTGTTATTTTTAAAAGCAAGCTGGTTACAACAATTA
3H_530226055	176.808	CCATTGCTGCTATTTGTGCTTTGACGTGACTCCATTAGTGTTCTAGGCTCGTGTCTCTAGTACAGTATAGCCTAGGACCAGCACAGTACCGTCGTTGAGCGTTTATTCAGCATTGCATATCTGAATTGATTATTGATAATCTTTTGCTACCATACATTA	CCATTTCTGCTATTTGTGCTTTGACGTGACTCCATTAGTGTTCTAGGCTCGCGTCTCTAGTACAGTATAGCCTAGGACCAGCACAGTACCGTCGTTGAGTGTTTATTCAGCATTGCATATCTGAATTGATTATTAATAATCTTTTGCTACCATACATTA
3H_533488472	178.85	GTTGCAAATGTGGAATAAGTCCCAAAATTGCACCATCAGGGAACAATCCCCATCCCAAGTATCAAACCAGAATTTAACATTATTGCCATTACCAATCTTCCACCTATAAAATGTTTTGGAGGCATTAAGTGCCCAAGTTACACTCTTCCAAAAAAAGATCCATTTTCAGGTTTGGACCA	GTTGCAAATGTGGAATAAGTCCCAAAATTGCACCATCAGGGAACAATCCCCACCCCAAGTATCAAACCAGAATTTAACATTATTGCCATTACCAATCTTCCACCTATAAAATGTTTTGGAGGCATTAAGTGCCCAAGTTACACTCTTCCAAAAAAAAAAAGATCCATTTTCAGGTTTGGACCA
3H_535596913	179.446	TTGGAGATGTTGATACGTCCAAAATGTATCTATAATTTTTGATGGTTTCACGCTACTTTTATGCTTTTGATAAAAAATTTATATTAAGTTTATGATTTATTTGGACAAACCTACTAATAGTCGCAAAAGTGCACAATGTTCTTGTTTTACACTTTAATGTGTAGGAACTATCAAAAA	TTGGAGATGTTGATACGTCCAAAACGTATCTATAATTTTTTATGGTTTCACGCTACTTTTATGCTTTTGATAATTGTTTTTATATTAAGTTTATGATTTATTTGGACAAACCTATTAATAGTCGCAAAAGTGCACAATGTTCTTGTTTTACACTTTAATGTGTAGGAACTATCAAAAA
3H_538098408	179.871	ACGCCTCAAACACAAGAAAAACTACAAAATGAACAACATTTTTAAAACAGGATTGGAGCAAGTTAAACTTGAGCTCAAGTGAATAAAGAAGAAGGGGTTTTGTTGAAACCTAGTTTTGAAAACATCATTGTTTGAAACCCAAGCTTTGCAAT	ACCCCTCAAACACAAGAAAAACTACAAAATGAACAACATTTTTAAAACAGGATTGGAGCAAGTTAAACTTGAGCTCAAGTGAATAAAGAAGAAGGGGTTTTGTTGAAACCTAGTTTTGAAAACATCATTGTTTGAAACCCAAGCTTTGCAAT
3H_544285962	183.153	AAAGCAGGTTAAGTCTGCCTGCTGATGCTACTACTATCAACCGAAGGAAAATATTGCAAAAGGGGGTGCGCCAAATGGGACTCGAACCCTGCACCGCATGGGAACAAACAGAGACAACAACCACTGCGCTACGAATCGTCTATTGACAGAACAGGGGACTGAATCTAG	AGAGCAGGTTAAGTCTGCCTGCTGATGCTACTACTATCAACCAAAGGAAAATATTGCAAAAGGGGGTGCGCCAAATGGGACTCGAACCCTGCACCGCATGGGAACAAACAGAGACAACAACCACTGCGCTACGAATCATCTACTGACAGAACAGGGGACTGAATCTAG
3H_550858267	185.281	CTTCGCCCCCTGCGGGTGCCGGGGGTTCTTGGCGTGTCTTGGGCTGCTTGTGCACGTCTTTTTGGCGTCTGGTTCCGGCTCTTTGCTTGGGTTGGTGGTCGCTCTCGAGGGGTTATGCTCTTAAAGCGTGTGCAAAAGTCAGGGGCACTAGGTACCCGAGTACTTGTGCACCGACGTTAGT	CTTCGCCCCCTGCGGGTGCCGGGGGTTCTTGGCGTGTCTTGGGCTGCTTGTGCACGTCTTTTTGGCGTCTGGTTCCGGCTCTTTGCTTGGGTTGGTGGTCGCTCTCGAGGGGATATGCTCTTAAAGCGTGTGCAAAAGTCAGGGGCACTAGGTACCCGAGTACTTGTGCACCGACGTTAGT
3H_551991678	186.973	TGCTTATAACTATTAATCTATAACAGCTTTTGAATTGAATCTTTTTGCAAAATCTTGCTCTCAGGGTCTAGTTTATTTTCAGATTTATTTAAAAAAATTATTTGGAGACAGTAGCTAGGCCTCAACTCTTACGATGATATGTGTTGTATGACGTAGAT	TGCTTATAACTATTAACCTATAACAGCTTTTGAATTGAATCTTTTTGCAAAATCTTGCTCTGAGGGTCTAGTTTATTTTCAGATTTATTTAAAAAATTATTTGGAGACAGTAGCTAGGCCTCAACTCTTACGATGATATGTGTTGTATGACGTAGAT
3H_565671956	195.604	CAGTAAAATGGTGACATTCCTATGTTGTTGCCAAAGACACAACCAAGTACCAACACATGAAACTCGGAGAACTTGTAAATTAACATCCAAAAGAACATCAGCCATAGCTGCATAGCATACTGCCTAAAACATGAAGGATACCTTTCTTGCATCCAGCCACCACGCAGAGAAGGTTATGGT	CAGTAAAATGGTGACATTCCTATGTTGTTGCCAAAGACACAACCAAGTACCAACACATGAAACTCGGAGAACTTGTAAATGAACATCCAAAAGAACATCAGCCATAGCTGCATAGCATACTGCCTAAAACATGAAGGATACCTTTCTTGCATCCAGCCACCACGCAGAGAAGGTTATGGT
3H_565476543	196.541	GACCATGCAAATAGAAAAAAATATGTTCACAACGCCCCCCTAGTACACAATCTAGACCACCTTCCATGAGTTGTCGTCGGACACTCCATTGCCCCCTATCGGGCACCTGACCTAAGCACACCATTGTCGCCAACCATCATCGACAAGAACCAATTCGTTGTCGTGTGTATAATGTGT	GACCATGCAAATAGAAAAAAATATGTTCAGAATGCCCCCCTAGTACACAATCTAGACCACCTTCCATGAGTTGTCGTCGGACACTCCATTGCCCCCTATCGGGCACCTGACCTAAGCACACCATTGTCGCCAACCATCATCGACAAGAACCAATTCGTTGTCGTGTGTATAATGTGT
3H_571321113	200.37	AAATATCCCATCCGTAGGTTTTGTCTCAATAGCATGGTAACTCACACATCGTAGGCCTGATAACTTATGTACCCCGGTCCTGGTAACTTTGGCGACGAAGAGCGCGGGAAGTTGATGAAATATCTCCTTGGTAACTTTTGTATGAATAGCACGGTAACTCATAATTTGGAGAACAGATAACTT	AAATATCCCATCCGTAGGTTTTGTCTCAATAGCATGGTAACTCACACATCGTAGGCCTGATAACTTATGTACCCCGGTCCTGGTAACTTTGGCGACGAAGAGCGCGGGAAGTTGATGAAATATCTCCTTGGTAACTTTTGTATGAATAGCATGGTAACTCATAATTTCGAGAACATATAACTT
3H_568854595	202.201	TACTCGAATCTATGCGACATGTGCAGGCTCATAGTGAAACTCTGCGGTCGCAAACGCTGATAAAGCAAAAAAAACCTGATGTATCGCGTACACGCCATGTCACAGGACGGTGACTACATTTAAATCCGAGCAAATGCTAATAAATGACATCACCATGCTAGCACTGACA	TACTCGAATCTATGCGACATGTGCAGGCTCATGGTGAAACTCTGCGGTCGCAAACGCTGATAAAGCAAAAAAAACCTGATGTATCGCATACACGCCATGTCACAGGACGGTGACTACATTTAAATCCGAGCAAATGCTAATAAATGACATCACCATGCTAGCACTGACA
3H_574926744	206.655	GCCTAGAAAGTAGTAATCCCATGTAACACGGTATGGAGTTGCAAACACATAGAGATCCATGCAAGTCCAGCTATGTGCTTTAGTAGTCTACAGAAAGGAAAGGTTAGTTTCAAAATGGGTAGTAAGACAAGGAAGATGTTTGCATAAAGGAGGGAAAAGAGAAATA	GCCTAGAAAGTAGTAATCCCATGTAACACGGTATGGAGTTGCAAACACATAGAGATCCATGCAAGTCCAGCTATGTGCTTTAGTAGTCTACAGAAAGGAAAGGTTAGTTTCAAAGTGGGTAGTAAGACAAGGAAGATGTTTGCATAAAGGAGGGAAAAGAGAAATA
3H_581861601	208.651	ATCCTTCATGCTGAACACTAAGTTCATAAAACATTCTGAGTTCCTTTCATAGTATAGCAGGTTTCAAATTGTGGTCATAACAGACTCAACCACGTATATGAATTATACCTTTGGCTTGAACGGTACGCATCTCTTCCTTTTTGTTGATTCCATGATTGCTGCTG	ATCCTTCATGTTGAACACTAAGTTCATAAAACATTCTGAGTTCCTTTTGTAGTATAGCAGGTTTCAAATTGTGGTCATAACAGACTCAACCACATACATGAATTATACTTTTGGCTTGAACAGTACGCATCTCTTCCTTTTTTTTGATTCCATGATTGCTGCTG
3H_582321791	209.076	CCATCCTTAGTTAGGGCATTTAGTTCATTACTTTTACCCGATAGTACTAGAGGGAATAGAGGGTGACACGCTGTTCCTCGATCGTTAGTTAAGCCCATTTTTTAGGCAATTATAGTTAGAGGTAAGCTCCTGTACACCGAAAATCGAAGAACCAAACTAAACTTGG	CCATCCTTAGTTAGGGCATTTAGTTCATTACTTTTACCTGATAGTACTAGAGGGAATAGAGGGTGACACGCTGTTCCTCGATCGTTAGTTAAGCCCATTTTTTAGGCAATTATAGTTAGAGGTAAGCTCCTGTACACCGAAAATCGAAGAACCAAACTAAACTTGG
3H_584834980	209.686	CTTCTCGTAGCTATACATATTCATAGATAGATCTTGGATGCGCGTAGGAAATTTCTTATTTCCCATTCAACGTTTCTCAACACTTTCAAAAGACCCCAACCTTTACAAGAAGGTGGCCATGCCCATGACAAGCATACATTTCAGGTTTGAGCGATGTTCGGCACCATATGCAATTTGCGACAAGTT	CTTCTCGTAGCTATACATATTCATAGATAGATCTTGGATGCGCGTAGGAAATTTCTTATTTCCCATTCAACGTTTCTCAACACCTTCAAATGACCCCAACCTTTACAAGAAGGTGGCCATGCCCATGACAGGCATACATTTCAGGTTTGAGCGATGTTCGGCACCATATGCAATTTGCGACAAGTT
3H_585079581	210.248	CTTATTGTGTTGGTCAAATTCCTTTGCTATAATCTGATTTTCACTCTTATGTAGGTCCTGTTTTGCTTTACTAGCTCTAGCAATGTTATCTCTCATAATATGTTCAGGGGACATAAGAAGCAAAGTTATATTTTGATCCTTATGAAGAAGAGTATACTGATTTGTCCTACCATAGT	CTTATTGTGTTGCTCAAATTCCTTTGCTATAATCTGATTTTCACTCTTATGTAGGTCCTGCTTTGCTTTACCAGCTCTAGCAATGTTATCTCTCATAATATGTTCAGGAGGCATAAGAAGCAAAGTTATATTTTGATCCTTATGAACAAGAGTATACTGATTTGTCCTACCATGGT
3H_588424636	215.372	ATACTTTATATATAATTTCCTGCCTATTGTTTCATAATGACGCCGTCCTTGAATTTCTAGCATGTCACATGATAGGTGATGTACGATGCTTTTTCCATCAATGTCGGGAAGCAAACATGAAGTATCTAACAATTGCTTGCACGAGTATAATTTTATGATTTT	ATACTTTATATATAATTTCCTGCCTATTGTTTCATAATGATGCCGTCCTTGAATTTCTAGCATGTCACATGATAGGTGATGTACGATGCTTTTTCCATCAATGTCGGGAAGCAAACATGAAGTATCTAACAATTGCTTGCACGAGTATAATTTTATGATTTT
3H_589722802	215.691	AAGCCGAGTTTGTCAACTAGCATGACGATGCCAACCCCGGCAATTGGAACCAAGATCAGACGTGCAAAGATAATAGCAACGGTGGTCCGCACACCAAGTCTCTTACTCCCTTCACCGGGGCCTGTTGAATAAACAAAATGGCTAGTGTTAAGATATGGAGAAATGCATCTCCACACCATAT	AAACCGAGTTTGTCAACTAGCATGACGATGCCAACCCCGGCAATTGGAACCAAGATCAGACGTGCAAAGATAATAGCAACGGTGGTCCGCACACCAAGTCTCTTACTCCCTTCACCGGGGCCTGTTGAATAAACAAAATGGCTAGTGTTAAGATATGGAGAAATGCATCTCCACACCATAT
3H_587256333	217.337	ATAGATAAGGGGAGTCTAGCAGGTTAAGCTGATCCTATGCGCTACTGTGACCAAAACCAGAATTAAAAAGGGGGTAGCACCGCGGGGACTCGAACCCGTGACGCGCCAGATCAACACAACCACTGCAACCACTACGTTGCGCTCCGGGACTTGACAGAGAGGAGGTAGTCTACAAG	ATAGATAAGGGGAGTCTAGCAGGTTAAGCTGATCCTATGCGCTACTGTGACCAAAACCAGAATTAAAAAGGGGGTAGCACCGCGGGGACTCGCACCCGTGACGCGCCAGATCAACACAACCACTGCAACCACTACGTTGCACTCCGGGACTTGACAGAGAGGAGGTAGTCTACAAG
3H_596523393	225.159	GCAAATAAGAACTACTCCCTCCGTCCCAAAATTCTTGTCTTAAATCTATCTAGAAACGGATGTATCTAAATACTAAAACGTGACTAGATACATTCATATCTAGACAAATTTAAGACAAAATTTTTGGGACAGAGGGAGTATTATATATCCATCCCATGCTGACATACCACAAGCACCAAAAGAG	GCAAATAAGAACTACTCCCTCCGTCCCAAAATTCTTGTCTTAAATCTATCTAGAAACGGATGTATCTAAATACTAAAACGTGACTAGATACATTCATATCTAGACAAATTTAAGACAAAAATTTTGGGACAGAGGGAGTATTATATATCCATCCTATGCTGACATACCACAAGCACCAAAAGAG
3H_595868638	225.585	GCTGAAGATGATTCGGCGCTAATTCGAGAATCAATCTCTTTATTGAGTTTAACCTGCAGCACCAGCAAGCCTATGAATAGTCATGTCAATAAATAAACATGGTTATGATAAGGCACACAAAAATGTGACCATGTGACTAGCTTGTCACAACGGCGATGAGATGGAGTTCATGTGCCAAAGCGGAAA	GCTGAAGATGATTCGGCGCTAATTCGAGAATCAATCTCTTTACTGAGTTTAACCTGCAGCACCAGCAAGCCTATGAATAGTCATGTCAATAAATAAACATGGTTATGATAAGGCACACAAAAATGTGACCATGTGACTAGCTTGTCACAACGGCGATGAGATGGAGTTCATGTGCCAAAGCGGAAA
3H_597215493	226.805	TGTGATATTAAGTGGTATTAAGAGCATGAGATATGAATTAGGATGATTGAAATGGATCGTGACATCTTTTTGGCTCCTAAAAAGACTCCCATGGAGGCTGACATCACGGTAACTACAAAATAGAAATATTGAGGAAAGACATCACGAATATTTGAGA	TGTGATATTAAGTGGTATTAAGAGCATGAGATATGAATTAGGATGATTGAAATGGATCGTGACATCTTTTTGGCTCCTAAAAAGACTCCCATGGAGGCTGACATCACGGTAACTACAAAATAGAAATATTGAGGAAAGACATCAGGAATATTTGAGA
3H_602420459	229.728	CCTTTGATTATTTATTATTTCGGCACCGTCAGTCCACTGACTTAACAGAACGTTCAGATGAGTATCAATCTATCTTAATGTGTTGTATGAATATAAAACATTAATTTGTTGAGTTTTGTTGTACAACCATCTCACTTTACAGTTTCTAATGCTAAC	CCTTTGATTATTTATTATTTCGGCACCGTCAGTCCACTGACTTAACAGAACGTTCAGATGAGTATCAATCTATCTTAATGTGTTGTATGAATATAAAACATTAATTTGTTGAGTTTTGTTGTACAACCTTCTCACTTTACAGTTTCTAATGCTAAC
3H_598787533	231.537	CTATTTCTTTATGAGTTTATGTTTTAGGTTCTCATCAAATTTTCATGAAAAACTTTTTGAAGGAGAATCCTTTTGAGACGATATCATTATCCGGACAAATCATGAGATGACTCTACATGGGTCAATCGTAGATTAGGGAAGTGTTAGGATTAGTTA	CTATTTCTTTATGAGTTTATGTTTTAGGTTCTCATCAAATTTTCATGAAAAACTTTTTGAAGGAGAATCCTGTTGAGACGATATCATTATCCGGACAAATCGTGAGATGACTCTACATGGGTCAATCGTAGATTAGGGAAGTGTTAGGATTAGTTA
3H_601251427	231.962	ACAACGACACAGGGGTACTAAACGCCCTCGCTCAATGCCAAGTCCAAACATTCGTCGAACTCTCGGACCTGGTAGCCAAATATTGCATCATGGAGGACACTTGGATGGTTGAGAAACCCGCATACTCAGCCCGGCAAAAAGACACTTCCATGGGTCCATGCTCAAT	ACGACGACACAGGGGTACTAAACGCCCTCGCTCAATGCCAAGTCCAAACATTCGTCGAACTCTCGGACCTGGTAGCCAAATATTGCATCATGGAGGACACTTGGATGGTTGAGAAACCCGCGTACTCAGCCCGGCAGAAAGACACTTCCATGGGTCCATGCTCAAT
3H_603913805	234.86	AACAAATGGGTCCCACCATTCAAATTGGTCTCGTAGCCTCATTTTTTCAGTCGATTAATTTAGATTACAACATATTATAATAGTGTGATACTAAGCCAGAGTATAGATTAACTAATCACAATATTCAAGACCTCTACTATTCTCAGCTATAAGTACGGA	AACAAATGGGTCCCACCATTCAAATTGGTCTCGTAGCCTCATTTTTTCAGTCGATTAATTTAGATTACAACATATTATAATAGTGTGATACTAAGCCAGATTATAGATTAACTAATCACAATATTCAAGACCTCTACTATTCTCAGCTATAAGTACGGA
3H_609800909	239.582	AAGACTCCATATCTTTTCATGTCAAACATCTCCATTCTGCATAACACCACACAAAAGAACATAGTGAGGATAATTACAGGCAATGAACGAGCTGGTGAGCTAGCTAGAGACTTGAATTACAGAAAGAAATCAATTACACACAATAGCAGCTGACGAGAGATTTGTCGAGTGTGTCTTGATTGAATAA	AAGACTCCATATCTTTTCACGTCAAACATCTCCATTATGCATAACACCACTCAAAAGAACATAGTGAGGATAATTACAGGCAATGAACGAGCTGGTGAGCTAGCTAGAGACTTGAATTACAGAAAGAAATCAATTACACACAATAGCAACTGACGAGAGATTTGTCGAGTGCGTCTAGATTCAATAA
3H_617401494	243.527	TCCCTCTCCTACTCCCTCCTATGCTACTCCCTTCTCTAAGATCCGTCAACACTCAACATTGCCTTGTGTGATGTCACTTCGATGAATACATGCTGCACCTGGAGAGAGCCATGCCCTGAATGAACTGGTCCTCTCAACCAGTTCCTTTCTTCTCCACTTCACCTACACATCAGAGCTTGACAGT	TCCCTCTCCTACTCCCTCCTATGCTACTCCCTTCTCTAAGATCCGTCAACACTCAACATTGCCTTGTGTGATGTCACTTCGATGAATACATGCTGCACCTGGAGAGAGCCATGCCCTGAATGAATTGGTCCTCTCAACCAGTTCCTTTCTTCTCCAATTCACCTACACATCAGAGCTTGACAGT
3H_616779334	243.847	TACGCCTACATGAAGCTCAAAATGCTCGGACCCAAGGGAGTCATCATGGTCAACGGAAAACAGAGCATTCTCTCTGGACTGAGGAGCACACGGCTGCACTAGCAGCTGAATGTCAACACGACAGCGATACTTCAAGCCACAATCCGGCAACAAAGGCGCGAAGGGGAGGCAAACGGGTCCGAGCT	TACGCCTACATGAAGCCCAAAATGCCCGGACCCAAGGGAGTCATCATGGTCAACGGAAAACAGAGCATTCTCTCCAGACTGAGGAGCACACGGCCGCACTAGCAGCTGAATGTCAACACGACAGCGATACTTCAAGCCACAATCCGGCAACAAAGGCGTGAAGGGGAGGCAAACGGGTCCGAGCT
3H_632707935	252.639	CGACAGTCCAACAACACAACGAGGTGAAGATAAGGGTAGCCATATCAAAGAAAACTCTTATAAGAAGTTCAACATGTCAAACATCGGTAGTCCAACAACATAACCAGGTCAAGATAAGGGTAGCCATATCAGAAAACTTATATAAGAAGTTCAACATGTCAAACATTGGC	CGACAGTCCAACAACACAACGAGGTGAAGATAAGGGTAGCCATATCAAAGAAAACTCATATAAGAAGTTCCACATGTCAAACATCGGTAGTCCAACAACATAACCAGGTCAAGATAAGGGTAGCCATATCAGAAAACTTATATAAGAAGTTCAACATGTCAAACATTGGC
3H_632298242	254.625	CGGCGATATGAGAGCCTTCAACCAGGCATTGTTGTCTAAGCAAGCTTGGTGTTTGTTGGACTGTCCAGATAGCCTGTGTGCTAGACTTCTCAGAGCTAAATACTATCCCCATGGTAATCTGTTGGATACAGTGTTCCCTTCTAGCTCGTCCAAAGTGTGGAAGGGGATTGTCCATGGTCTT	CGGCGATATGAGAGCCTTCAACCAGGCATTGTTGTCTAAACAAGCTTGGTGTTTGTTGGACTGTCCAGATAGCCTGTGTGCTAGACTTCTCAGAGCTAAATACTATCCCCATGGTAATCTGTTGGATACAGTGTTCCCTTCTAGCTCGTCCAAAGTGTGGAAGGGGATTGTCCATGGTCTT
3H_634931060	259.176	TCACAATTTCTCGTGCAAGGCATTGTCTTTCCACATTCATTCTATCTGGACTTTCCCTTGGAAGTGTTGCGTCCAGTGAATCGAAAAGGGCGGAGTAGTAGTCATAGACCTCACGGAACCTGGGAAAGCCAGACGTTTCAGGTATTTTTAGGGGCTCAGCAGTGGTAAGAGAACACAAGAGTC	TCACAATTTCTCGTGCAAGGCATTGTCTTTCCACATTCATTCTATCTGGGCTTTCCCTTGGAAGTGTTGCGTCCAGTGAATCGAAAAGGGCGGAGTAGTAGTCATAGACCTCACGGAACCTGGGAAAGCCAGACGTTTCAGGTATTTTTAGGGGCTCAGCAGTGGTAAGAGAACACAAGAGTC
3H_636781168	260.403	ATTCAAAGAATGTTAAAAATATATCATAATTTGTTTGCATTTAAAAATGTTCGGTATTTTCAAAAAAAATTCAAATTTTGAAACAAATGTTCATAGTTTCAATTGTTTTTACAGTTTTATGAAAAGTTGTTGATGTATTCAAAATTTGTTCACGTTTC	ATTCAAAGAATGTTAAAAATATATCATAATTTGTTTGCATTTAAAAATGTTCGGTATTTTAAAAAAAAATTCAGATTTTGAAACAAATGTTCATAGTTTCAATTGTTTTTACAGTTTTATGAAAAGTTGTTGATGTATTCAAAATTTGTTCACGTTTC
3H_640616193	268.304	TGTTGATAGGAATTATGAGTCTAAGAAAGCTTTTGGAGTTCTACCAGTAAGCGTCACGTACTCTATTACATGTGTTTACTTATAGTTTTAGCTTTGGTTATTTTATCATTGTTCATTCTTCTTTCATTGTTAGCTACGAGACATATCTCAAACACCCTATGCTAATGT	TTGGTTGAGGAATTATGAGTCTAAGAAAGCTTTTGGAGTTCTACCAGTAAGCGTCACGTACTCTATTACATGTGTTTACTTATAGTTTTAGCTCCGGTTATTTTATCATTGTTCATTCTTCTTTCATTGTTAGCTACGAGACATATCTCAAACACCCTATGCTAATGT
3H_642443499	270.816	TTGGATCACGGCCCACATTAGCAGCGTTTGCGGCGTTCGAATCCTGCCAAGGGCTACCAATACTGACCTTCTATAAGTGGTTTTTCTACTAGTGGAGGGAAACCCAAGTATCTCGTAGGAATTTAAGTTCTAGCTGCTGGAAAACTTTGAAGAACCGGC	TTGGATCACGGCCCACTTTAGCAGCGTTTGCGGCGTTCGAATCCTGCCAAGGGCTACCAATACTGACCTTCTATAAGTGGTTTTTCTACTAGTGGAGGGAAACCCAAGTATCTCGTAGGAATTTAAGTTCTAGCTGCTGGAAAACTTTGAAGAACCGGC
3H_645121411	273.521	GTGAAGTGAAAATGGATAGGGTTAAGTTCTATAATTAGGCTATACTTTATCAATCAGGAAATTTTTCATATCTCATGTTGTATTACTCATACGTATATAATGTGGATGAATTTCGTGTAAGTCGATCATAGAAAGATGGTGTTTGACGATGTATTTTAGAATTACGATTTTAAATCAC	GTGAAGTGAAAATGGATAGGGTTAAGTTCTATAATTAGGCTATACTTTATCAATCAGGAAAATTTTTCATATCTCATGTTGTATTACTCATACGTATATAATGTGGATGAATTTCGTGTAAGTCGATCATAGAAAGATGGTGTTTGACGATGTATTTTAGAATTACGATTTTAAATCAC
3H_647143538	276.91	ATATGGTTATATATGCTAGCCCTAGAGTCCTAGCTAATGTACTTGATTAGTAGCTAGCAACGTGCGACCGAGTCCCGGAGTACACCTGCACTTGTGTTCTTGTTTTATATGCGTTGCTTACGAATCAAGGCAAATTTATTTGCTGGATTAGTATAAGACATGCATAATTGGC	ATATGTTTATATATGCTAGCCCTAGAGTCCTAGCTAATGTACTTGATTAGTAGCTAGCAACGTGCGACCGAGTCCCGGAGTACACCTGCACTTGTGTTCTTGTTTTATATGCGTTGCTTACGAATCAAGGCAAATTGATTTGCTGGATTAGTATAAGACATGCATAATTGGC
3H_647829361	278.526	CAAGCAAATTTCTCCTTACGAGGCACTATGAAACCTTTTGATTTGTCCATGTAAATTTTTCTCCTCTAGTTCTCCATGCAAAACTGCTCAACATCTAGATTTTGCATAACAATACAGAAAAGGCACAAAACTATGCTTAACAAATGGAGATAACACATCATTATAATCAATATTCGGTATCACA	CAAGCAACTTTCTCCTTACGAGGCACTATGAAACCTTTTGATTTGTCCATGTAAATTTTTCTCCTCTAGTTCTCCATGCAAAACTGCTCAACATCTAGATTTTGCATAACAATACAGAAAAGGCACAAAACTATGCTTAACAAATGGAGATAACACATCATTATAATCAATATTCGGTATCACA
3H_648171108	280.491	TCGGCAAAAAGGCTCGCTAAGAATTGCTTTAAGCTTTATAGACCTTAATAAGTGCATATCGAATTTTCTTTTGCCTAGCAGTGCTATTTTGATTCTTAAGTAAGAAAGAAACATGGAGGAGGGGAGTAAATTGCAAGAGGAGCTTACTCTTGGGAGCACTGC	TCGGTAAAAAGGCTCGCTAAGAATTGCTTTAAGCTTTATAGACCTTAATAAGTGCATATCGAATCTTCTTTTGCCTAGCAGTGCTATTTTGATTCTTAAGTAAGAAAGAAACATGGAGGAGGGGAGTAAATTGCAAGAGGAGCTTACTCTTGGGAGCACTGC
3H_650047657	283.559	CTTCTTGGTGCCCTTTCCACCAGGGCCGCCGTCAGCGGATTCTGAGGCGTCATACTGCAGGGGAGGCTTCTTTGTGCTCTTGAGCATTTCACTGAACGAAGGACCAGAGGCGTCCTGATTGCTGCTTGGTGGGATGCCAAACGTCCCTGCCTCTTTGTTGGCTGAAGCAGCAGCTTCCACGCCATGGGC	CTTCTTGGTGCCCTTTCCACCAGGGCCGCCGTCAGCGGATTCTGAGGCGTCATACTGCAGTGGAGGCTTCTTTGTGCTCTTGAGCATTTCACTGAACGAAGGACCAGAGGCGTCCTGATTGCTGCTTGGTGGGATGCCAAACGTCCCTGCCTCTTTGTTGGCTGAAGCAGCAGCTTCCACGCCATGGGC
3H_650644416	286.668	TTACAGTGAGGTACAGTACAGTGGAGAACAAGATCCTCGAAAGCCTTGTATGAGCTATGCAGTGCTCATTCTTGATGGCATGGCGGCAGGTGAGGTGATATATCGTCACACATACTATAGCAGCAAGCAGCATACTATAATAAATTAACCGGCCCATTATTCAGTACG	TTACAGTGAGGTACAGTACAGTGGAGAACAAGATCCTCGAAAGCCTTGTATGAGCTATGCAGTGCTCATTCTTGATGGCATGGCGGCAGGTGAGGTGATACATCGTCACACATACTATAGCAGCAAGCAGCATACTATAATAAATTAACCGGCCCATTATTCAGTACG
3H_652305014	290.334	GTGTCCATTGGGCTGGGCTCCATGGAGCCCCAGGCTGGTGGAAGCCGTGGTTTTCGGTTGCATCCCGGTGATCATCGCAGACGACATCGTCCTGCCCTTCGCCGACGCCATCCCATGGGAGGAAATCGGCGTGTTTGTTCCCGAGGAGGATGTCCCGAGGCTGGACAGCATCCTGACATCC	GTGTCCATTGGGCTGGGCTCCATGGAGCCCCAGGCTGGTGGAAGCCGTGGTTTTCGGTTGCATCCCGGTGATCATCGCAGACGACATCGTCCTGCCCTTCGCCGATGCCATCCCATGGGAGGAAATCGGCGTGTTTGTTCCCGAGGAGGATGTCCCGAGGCTGGACAGCATCCTGACGTCC
3H_652714402	292.393	TCGTACGACCGTTGCGGTTGTAGGAAGGGTTGTCTTTTGGTCTCTTTCTTACAAAACTTGTATTTTTCTTTGTTTTCCTGCGGTGTTAGTTCCATAGCAATACATAAACATATTTCCAAGCATTCAAACATTAATCATACAAACTATCTTGCACAAGACTAGGATTTCA	TCGTACGACCGTTGCGGTTGTAGGAAGGGTCGTCTTTTGGTCTCTTTCTTACAAAACTTGTATTTTTCTTTGTTTTCCTGCGGTGTTAGTTCCATAGCAATACATAAACATATTTCCAAGCATTCAAACATTAATCATACAAACTATCTTGCACAAGACTAGGATTTCA
3H_657499182	297.883	AGGATCAGCTCAATATATTACCCATCGAGTTATCGGGCGGTCTTTTCCCATGGCCATCGGCCTACACCATCTCTCATATGTCAAAACTTAAGAGGAAGAAGAAGAGTGGCACTTGGGATCTATAGTAGTTCGACACATGTACCGTGCTTGGAACAGCGGAATAGCAT	AGGATCAGCTCAATATATTACCCATCGAGTTATCGGGTGGTCTTTTCCCATGGCCATCGGCCTACACCATCTCTCATATGTCAAAACTTAAGAGGAAGAAGAAGAGTGGCACTTGGGATCTATAGTAGTTCGACACATGTACCGTGCTTGGAACAGCGGAATAGCAT
3H_662224996	309.904	GTAGAGACTCTTTCTACCACTTATCCTATTTAGGCAATAACTCTCATGCCGTTCATCAAATTCTTGAAGTTGAGAACATGCTCCCATTTCTTATCCGATGCTAATCACCACCCTCATCTCAGCATCTTCATCTTCATCAATGTCTGAAAAATCAAAGGAATCAACGAAATATGTAGTC	GTAGAGACTCTTTCTACCACTTATCCTATTTAGGCAATAACTCTCATGCCGTTCATCAAATTCTTGAAGATGAGAACATGCTCCCATTTCTTATCCGATGCTAATCACCACCCTCATCTCAGCATCTTCATCTTCATCAATGTCTGAAAAATCAAAGGAATCAACGAAATATGTAGTC
3H_665828976	314.996	CTTGTTTTCGAAACAGGAAGAGAAGACTTTAATTACTTAATTTGGAGTTGAAGGATATATAGCTAGCTAACGCATCCACCTGCCTTCGTACTAGCCAAATATTCCGCCTTCACACATTCTGACTAGCATCAGTACTCAGCAAGCGTCTCGTACTG	CTTGTTTTCGAAACAGGAAGAGAAGACTTTAATTACTTAATTTGGAGTTGAAGGATATATAGCTAGCTAACGCATCCACCTGCCTTCGTACTAGCCAAATATTCCGCCTTCACACATTCTGACTAGCATCAGTACTCAGAAAGCGTCTCGTACTG
3H_668313912	320.507	CCTATAGAATAATGATAACCATACGTGACATGATAATGATTTAGCCAGATAATTCCTTCATAGACGTCCTAGCTACTTCAATCTATATGGAACTGAAATATAGAAGAAATACTATATTTCATCATTTTTGGCATGCCAATGATTCAACTAGAACCGATGTCTTTGCATATATC	CCTATAGAATAATGATGACCATACGTGACATGATAATGATTTAGCCAGATAATTCCTTCATAGACGTCCTAGCTACTTCAATCTATATGGAGCTGAAATATAGAAGAAATACTATACTTCATCATTTTTGGCATGCCAATGATTCAACTAGAACCGATGTCTTTGCATATATC
3H_679553817	331.574	AATATTTTCTGTTGGAGATGCAATCAAACCTATGGAGGAGAAATGATATTCAGTTGCAGGGACACAACACCAAGGGTTAGAGAGGTAGCGATTGGCAGGGCCGGGCCGGCAAAATTAAAGGCCCTGTGCGAAACTTTAAAATAAGACCTATTTTCTTGAA	AATATTTTCTGTTGGAGATGCAATCAAACCTATGGAGGAGAAATGATATTCAACACAACACCAAGGGTTAGAGAGGTAGCGATTGGCAGGGCCGGGCCGGCAAAATTAAAGGCCCTGTGCGAAACTTTAAAATAAGACCTATTTTCTTGAA
3H_681124748	335.705	AATCGTATGCGAACTTGTGGACTATCCCACACATTACACGTTGAAGATATGCTTGCGATCCAAAAGACATCAGAGATAATTACAAAGATATGCTCGTGTGCAAAATATAGATATCACAAACATTTAATCTACGACCTATTTGCGATAGGTAAATTATCACATACAATCAGAAATTGCAAATTTTG	AATTGTATGCGAACTTGTGGACTATCCCACACATTACACGTTGAAGATATGCTTGCGATCCAAAAGACATCAGAGATAATTACAAAGATATGCTCGTGTGCAAAATATAGATATCACAAACATTTAATCTACGACCTATTTGCGATAGGTAAATTATCACATACAATCAGAAATTGCAAATTTTG
3H_683376043	340.016	CAGCCGATTCCTACATAGATCTTTTCAAGTGCTAACAAATGCTCGATACCTGTAGGTGCGGCCTTGTCGTCCAGCTTCCAACCCCTGGCGTTGAACTGTAGAGAGAAGCTTTGGAGGTTAGGCATTGCCCCAGCTTGGAAGGTCAGGAGTGGCATG	CAGCCGATTCCTACATAGATCTTTTCAAGTGCTAACAAATGCTCGATACCTGTAGGTGCGGCCTTGTGGTCCAGCTTCCAACCCCTGGCGTTGAACTGTAGAGAGAAGCTTTGGAGGTTAGGCATTGCCCCAACTTGGAAGGTCAGGAGTGGCATG
3H_684049685	345.699	CGCCTCGATAACCAGATACCTCTAAAGAAGACACCGGAAAACAAAGACATTCTACACCGCCTGCCTCTAGATACCGTCGCACCACCTTCGACCCCAGAGCAATAGGCTAAACATGACACCTCCGTCAGAGCCACCATGCAACACAAACCGGTACGTAACAG	CGCCTCGATAACCAGATACCTCTAAAGAAGACACCGGAAAACAAAGACATTCTACACCGCCTACCTCTAGATACCGTCGCACCACCTTCGACCCCAGAGCAATAGGCTAAACATGACACCTCCGTCAGAGCCACCATGCAACACAAACCGGTACGTAACAG
3H_685807151	351.016	AAGATATTGACAGTCGGAACCTCCGCAGTTGGACTAGCATTTGTCCCGGCCTACAGTACAAAACTTAGTAAAATACACAGAAGGTACAGATGCATGCATTCCTTGTTTCCTCGGCATGAAGAGACTATGCAAAATTGCGTGTTCTTTTTTGTGAATC	AAGATATTGACAGTCGGAACCTCCGCAGTTGGACTAGCATTTGTCCCGGCCTACCGTACAAAACTTAGTAAAATACACAGAAGGTACAAATGCATGCATTCCTTGTTTCCTCGGCATGAAGAGACTATGCAAAATTGCGTGTTCTTTTTTGTGAATC
3H_684968548	352.612	CTGTTTTCTTCCTAGGCTGTTAACTTGATGTAGGTGAAGGGCCAGTAGTAGCCATGTTTATTTTTTATTTTTTCGTGCTAAAAAGAAGCTACGATGTTTTAGCTAGTCACCTGCTAACATACTCAATGCTGCAACCCTCTTAGACAGTAGTCTTGTACAGACATCATCATAGAAATGAAAAA	CTGTTTTCTTCCTAGGCTGTTAACTTGATGTAAGTGAAGGGCCAGTAGTAGCTATTTTTTTCATTTTTCGTGCTAAAAAGAAGCTATGTTGTTTTAGCTAGTCACCTGCTAACATACTCAATGCTGCAACCCTCTTAGACAGTAGTCTTGTACAGACATCATCATATAAATGAAAAA
3H_689862160	355.648	GGTACTCCAATTCTCTAACAGATAATCATGCCCAGGCATATCTAAAAAAAAGCAAATTTAATAGACAATGATGTACGTCATAGGGGGAAACAGATGCAGCGATGGCATGCCAGAAAAAACGGAGAGAAGAAAATTACACTGATGAAGAAGGCGCAGGGTTGGCATGTATGGACCATCA	GGTACTCCAATTCTCTAACAGATAATCATGCCCAGGCATATCTAAAAAAAAGCAAATTTAATAGACAATGATGTACGTCATAGGGGGAAACAGATGCAGCGATGGCATTCCAGAAAAAACGGAGAGAAGAAAATTACACTGATGAAGAAGGCGCAGGGTTGGCATGTATGGACCATCA
3H_692803321	356.676	GTTGGTCCATGATGGGTATCAATTGGACTCCGAATAGCTCTCGGATTGGAGCTGTTCAAAGGGCAAAACAAAATCTCTCCGCGAGCCATTTCTATGAGATCTACACTATTGCTGCCTGAAACATTTGGAAAGAGATAAATACTTTATTTTCAAGCGGCTAGGCCTTAGTAATTATATAGAGTTT	GTTGGTCCATGATGGGTATCAATTGGACTCCGAATAGCTCTCGGATTGAAGCTGTTCAAAGGGCAAAACAAAATCTCTCCGCGAGCCATTTCTATGAGATCTACACTATTGCTGCCTGAAACTTTTGGAAAGAGATAAATACTTTATTTTCAAGCGGCTAGACCTTAGTAATTATATAGAGTTT
Chromosome	"4H"
4H_411753	0	AATGAAATCGTGTCATGAAAATCGTGCGGAACAACTGCTCAGCTTTCTTTTATTTCGGAAAGTGGTGTGATTTCAGAGTCTAACTGCAGACTCTCAGAAAAAATGCAACTGATGGTGTTTGCTAGCATAACTACACATGTTGGAACAAACGCAGCCATAGAGCCTGCTGGACCTAACAAGC	AATGAAATCGTGTCATGAAGATCGCGCGGAACAACCGCTCAGCTTTCTTTTATTTCGGAAAGTGGTGTGATTTCAGAGTCTAACTGCAGACTCTCAGAAAAAAATGCAACTGATGGTGTTTGCTAGCATAAGTACACATGTTGGAACAAACGCAGCCATAGAGCCTGCTGGACCTAACAAGC
4H_8812242	15.042	CTTTTTTGTGTGTGAGTCAAGAAGAGGTTGAATTGAAAGACGTGAAACTGCCAGTTATCTTGCCAGTAAAATAATATAAATAAATATTTCTTCTCTTCAAGTCAATAATAAATGAAGGAAATCTGACCAAATAAATCCCTTTTTGTGAATGAAAAATTGAAATACTACTACT	CTTTTTTTTGTGTGAGTCAAGAAGAGGTTGAATTGAAAGACGTGAAACTGCCAGTTATCTTGCCAGTAAAATAATATAAATAAATATTTCTTCTCTTCAAGTCAATAATAAATGAAGGAAATCTGACCAAATAAATCCCTTTTTGTGAATGAAAAATTGAAATACTACTACT
4H_6550743	15.652	CATATTCATATACGATGCTGAAATTAATATGAAATAAATGCATATGTTTTGCACGGTAAATTGCAATGATAATGCTTATATTGCCAACTATAGAAAGATGGGAAACCAATAGAATATAAAAGGAGTACTAATTAAATGGTAAAGATTTGTACTTTCTCTCCTATTGTCTC	CATATTCATATACGATGCTAAAATTAATATGAAATAAATGCATATGTTTTGCACGGTAAATTGCAATGATAATGCTTATATTGCCAACTATAGAAAGATGGGAAAACAATAGAATATAAAAGGACTACTAATTAAATGGTAAAGATTTGTACTTTCTCTCCTATTGTCTC
4H_6691004	16.078	TTAATAAAAATCTCTATATGGGATGCAAATATTATTAGGGATATACGAGAGACCATATTTCTGATGATGCAATGGGGTACAAGCTAGGACTTGGTGTATGTTCCGTGAACGTGTTCGTCGAGTGTTCATTAACATTGTTTCGGTGAAGTTTGTGAACGAACTCCTTAAGAAAGATCTT	TTAATAAAAATCTCTATATGGGATGCAAATATTATTAGGGATATACGAGAGACCATATTTCAGATGATGCAATGGGGTACAAGCTAGGACTTGGTGTATGTTCCGTGAACGTTTTCGTCGAGTGTTTATTAACATTGTTTCGGTGAAGTTTGTGAACGAACTCCTTAAGAAAGATCTT
4H_20465553	29.358	AAAAACACCGAGTTTCTGCGACATCTCGATAGCCGTGCACTGGTTCATGAAGCATCAAAAATCGACCCGGGACCCTAAATAGTGCGCTATAACCCACGAAACTGGCCCAAATGACAAAAACACCGAGTTTTTACAACGTCTCGATAGCCATGTACAGGGTTCATGGAGCATCGA	AAAAACACCGAGTTTCTGCGACATCTCGATAGCCATGCACTGGTTCATGGAGCATCAAAAATCGACCCGGGACCCTAAAATAGTGCGCTATAACCCACGAAACTGGCCCAAATGACAAAAACACCGAGTTTTTACAACGTCTCGATAGCCATGTACAGGGTTCATGGAGCATCGA
4H_18883523	29.984	CAAGGGATGCTATTACAGAAGAAGATGAAATTGCTATGTTGACGAAGTTGGGACCACATTTGCCAGGACATAATGATGAACACCACACATGAGAGAATATGAAGGAAATGAATGATAAGGGGCTCAGGAAGTGGAGAGTAGCTGATCCATATGCTATGA	CAAGGGATGCTACTACAGAAGAAGATGAAATTGCTATGTTGAGGAAGTTGGGACCACATTTGCCAGGACATAATGATGAACACCACACATGAGAGAATATGAAGGAAATGAATGATAAGGGGCTCAGGAAGTGGAGAGTAGCTGATCCATATGCTATGA
4H_22043543	33.074	ATGAACCTTGTGCTCGACGATAGACACATCGCCAAAACTCGGTGTTTTTGTCATTCGGGCCAGTTTCGTGGGCTATATCGCACTGTTTTAGGATGCAGGGTCAATTTTTGATGCTCCGTGCACCCTATGTACGGATATCGAGACGTCGCAAAAACTCGTTGTTTT	ATGAACCTTGTGCTCGACGATAGACACATCGCCAAAACTCGGTGTTTTTGTCATTCGGGCCAGTTTCGTGGGCTATATCGCACTGTTTTAGGATGCACGGTCAATTTTTGATGCTCCGTGCACCCTATGTACGGATATCGAGACGTCGCAAAAACTCGTTGTTTT
4H_26794293	40.089	GTGCTTCAAATTTTATTTCTATGCACAAAACCGCAAAGCTTTGCATGAAACTTACGATCTACACATAATGTGTAGTCACGTATGTACTTTCTTGCAAGCAATGAGAAAATATTTCATAGAAAACAAAGTGCATGCTACCTAACTTTCTTTGGCTTTACTGAGTACAAGTAAATATTGCACAAAGAAG	GTGCTTCAAATTTTTTTTCTATGCACAAAACCGCAAAGCTTTGCATGAAACTTACGATCTACACATAATGTGTAGTCACGTATGTACTTTCTTGTAAGCAATGAGAAAATATTTCATAGAAAACAAAGTGCATGCTACCTAACTTTCTTTGGCTTTACTGAGTACAAGTAAATATTGCACAAAGAAG
4H_28356217	41.429	CGCGTGAGACCATAGTTCCGATGATGCACTTGGGCACAAGTTGGGACTTGGTGTATGTTCTTTGAACTCGTTCATCGAGTGTTCATTAAGAAAGTTCATGTGAATTTTGTGAACGAACCACTTAATAAAGGTTTTCCATAAGTTTCTTACAATAGGTTCCTTCAATGT	CGAGTGAGACCATAGTTCCGATGATGCACTTGGGCACAAGTTGGGACTTGGTGTTTGTTCTTTGAACTCGTTCATTGAGTGTTCATTAAGAAAGTTCATGTGAATTTTGTGAACGAACCCCTTAATAAAGGTTTTCCATAAGTTTCCTACAATAGGTTCCTTCAATGT
4H_28747562	42.919	GTTCGCGGTATATCATTCTTCCAATACCATTAACCATCACAAGAGAAGTCCTTTCTGAACTAAAGACCACGACAAGAGTGCTCTTGATGAGTTCTCTATTCCATATTGTGACTCTGTTAATCCTTCCTTTCTGCATGGGTTATCCGAAAGAATTGTGTTGAACTCGTTCAACATGTTAATATAT	GTTCGCGGTATATCATTCTTCCAATACCATTAACCATCACAACAGAAGTCCTTTCTGAACTAAAGACCACGACAAGAGTGCTCTTGATGAGTTCTCTATTCCATATTGTGACATCGTTAATCCTTCCTTTCTGCATGGGTTATCCAGAAGAATTGTGTTGAACTCGTTCAACATGTTAATATAT
4H_32616055	50.229	CTGAGTGTGTTCTGTAGCAGAAGCCTCAGCAGCAGAAGAGGTGGCAGCAGTAGCTGCACCAGCAGAGTCCTCATTAAACTCTATGACAGGAACTTTTGCCTTTTTCTACAGCTTAGTCAAATACTTGTCTTTTCCTCGGGATAATCTTGTGGCTACGCTC	CTGAGTGTGTTCTGTAGCAGAAGCCTCAGCAGCAGAAGAGGTGGCAGCAGTAGCTGCACCAGCAGAGTCCTCATTAAACTCTGTGACAGGAACTTTTGCCTTTTTCTACAGCTTAGTCAAATACTTGTCTTTTCCTCGGGATAGTCTTGTGGCTACGCTC
4H_33513453	51.48	TGGCAAGGGTTTCAAATCATGAACAATTAATTAATGGTTAGATATATGGGTGTTTGCAAGGCTAGCTCATGTATATTTTTTGTAATCGTAATTACCTGGTTGGTGCTCACGTCGCCTTTATCTGATCCATACCCCTACCAATGGTCACAGAAGCCTATCCACAAACTAGAGT	TGGCAAGGGTTTCAAATCATGAACAATTAATTAATGGTTAGATATATGGATGTTTGCAAGGCTAGCTCATGTATATTTTTTGTAATCGTAATTACCTGGTTGGTGCTCACGTCGCCTTTATCTGATCCATACCCCTACCAATGGTCACAGAAGCCTATCCACAAACTAGAGT
4H_33747461	51.905	TTGTCAGATACAATTATTAACAAAATAAAGTGGAACCTGCACGCGCATAAAGGGTGAATTATACGTACACTTATAATAACATCGAGTAAGCGAAAATAGAATGTGTGTATAGTAACACTCACTTGAAGTTGTAAGGACATAGTATTTCCCTTTTGATACTGCAAAACCTTAACGCTTGTACCAAGTTA	TTGTCAGATACAATGATTAACAAAATAAAGTGGAACCTGCACGCGCATAAAGAGTCAATTATACGTACACTTATAATAACATCGAGTAAGCGAAAATAGAATGTGTGTATAGTAGCACTCACTTGAAGTTGTAAGGACATAGTATTTCCCTTTTGATACTGCAAAACCTTAACGCTTGTACCAAGTTA
4H_37605491	56.627	GGAGGGAGGCGACGTGGTAGAAGATGCGGAAAATCCTTTTTTTTCGCGGAAAAAACGAAAGGAAAGCGACGGTGAATCGCCGAGCCCGTCGGCGGAGACCACCCGGCGAACGATCCCCAATCCGGCCGAACCATCGCGTCGGATCACCCGGAGC	GGAGGGAGGCGACGTGGTAGAAGATGCGGAAAATCCTTTTTTCGCGGGAAAAACGGAAGGAAAGCGACGGTGAATCGCCGAGCCCGTCGGCGGAGACCACCCGGCGAACGATCCCCAATCCGGCCGAACCATCGCGTCGGATCACCCGGAGC
4H_38482417	57.647	GAAGATCCCCGGCCGATGTGCCACAGAGTCTCGGTCCCGTCGCCTGGTTAATCAGCTCATTGAGCACTATCGACTCCGAAGGTGTTTCTTCAGATTTGGGCATATTGGGTGATCCCCTTTTTTCCCGACATTGGACCAAGATTGGACATGGCGTAAGGATCAAATTTTGGTATCTTTGGGGTT	GAAGATCCCCGGCCGATGTGCCACAGAGTCTCGGTCCCGTCGCCTGTTTAGTCAGCTCATTGAGCACTATCGACTCCGAAGGTGTTTCTTCAGATTTGGGCATATTGGGTGATCCCCTTTTTTCCCGACAATGGACCAAGATTGGACATGGCGTAATGATCAAATTTTGGTATCTTTGGGGTT
4H_45041342	61.272	TAGGCCGGTGATCACACAAGAAGATGATGATGAAGAGAATGCCTCCTATGGATGGACAGCTTCTATCTCATCTTGTGGGTGTGGTCATGGAGGTGGGAATGGACGAGGATGAGCTAGGATCTATCTATGATATGTACGCTTCCGGCCGGATATCCAAATCCGCCAAAGGAAAAAAATAAAA	TAGGCCGGTGATCACACAAGAAGATGATGATGAAGCGAATGCCTCCTATGGATGGACAGCTTCTATCTCATCTTGTGGGTGTGGTCATGGAGGTGGGAATGGACGAGGATGAGCTAGGATCTATCTATGATATGTACGCTTCCGGCCGGATATCCAAATCCGCCAAAGGAAAAAAATAAAA
4H_46775383	63.231	TCACTCTCACCCGCTGGAGGATACACACGTGCACGACCAAGGCCCACGTAGCAGGTGTCGGCCCGAGCAACGTGAAGCTTTTCTTCAACAAGCTTTTCTCGCTCAACCGGATCGCCCCCCTCCCCGCATCCAAAAGATAGTCTATACGTTCGGGCTGTCCGACACACCTCAAACC	TCACTCTCACCCGCTGGAGGATACACACGTGCACGACCAAGGCCCACGTAGCAGGTGTCGGCCCGAGCAACGTGAAGCTTTTCTTCAACAAGCTTTTCTCGCTCAACCGGATCGCCCCCCTCCCCGCACCCAAAAGATAGTCTATACGTTCGGGCTGTCCGACACACCTCAAACC
4H_52031531	63.82	TACAAAATGCCAGCACAAAGAGGAGAGACCTCTGTGCCTCTTTTCAAGAGAGTGAAACTAGCAACTCTCACGACGAATGATATAGACCATCATCTTCTTCAGTCCCCCATTGTTTTTCATCAGCTCGAAGAGGCAGATGTCCCCGTTCCGCAGGTTGTTGTCCTTCGCAAAAGAAGTCCAGCCTCCA	TACAAAATGCCAGCACAAAGAGGAGAGACCTCTGTGCCTCTTTTCAAGAGAGTGAAACTAGCAACTCTCACGACGAATGATATAGACCATCATCTTCTTTAGTCCCCCATTGTTTTTCATCAGCTCGAAGAGGCAGATGTCCCCGTTCCGCAGGTTGTTGTCCTTCGCAAAAGAAGTCCAGCCTCCA
4H_52988658	64.245	ATGTGAAGACATCTCTCTGGATTTATTGGAATCATACTTTGAAGATTTTCCAGAGTTGTTTAACTTTGTAAAATTCTAGAACTTCCACAAAAGTAGTGCAAGTTCACTGCCAATGTCTCCAGTGTTGGGGAAAGTTGCATGGGAAACAAAAAAATTCCTACGCATACACAAGATCTATCCATGGTGAT	ATGTGAAGACATCTCTCAGGATTTATTGGAATCATACTTTGAAGATTTTCCAGAGTTGTTTAACTTTGTAAAATTCTAGAACTTCCACAAAAGTAGTGCAAGTTCACTGCCAATGTCTCCAGTGTTGGGGAAAGTTGCATGGGAAACAAAAAAATTCCTACGCATACACAAGATCTATCCATGGTGAT
4H_88510022	71.524	CAAAACAGATAGATCAGAGAGAAATACAAAGCTATAATAATATTGCATAACAGAATTCAGAGAAGAACCAATTAAATTCAATGAATAATCTTATCATAAACCAACAATTCTGATGATCCCAACAAACACATCGCAAAATAAGATTACATCGGATAGATCATCG	CAAAATAGATAGATCAGAGAGAAATACAAAACTATAATAATATTGCATAACAGAATTCAGAGAAGAACCAATTAAATTCAATGAATAATCTTATCATAAACCAACAATTCTGATGATCCCAACAAACACATCGCAAAATAAGATTACATCGGATAGATCATCG
4H_86482681	73.014	CACACAACTCTAAGTTCTAAACCTTATCATATGGGTAGTGGGAACATTATTGGAAAGAATGTCATTCAAAAATTCTATGAGTATTTGTTAGCTTAACCTCTCATTAAAGGATCTATACTCGATGAAGCAAATTGTTATGTGGATGCTATTAC	CACACAACTCTAAGTTCTAAACCTTATCATATGGGTAGTGGGAACATTATTGGAAAGAATGTCATTCAAAAATTCTATGAGTATTTGTTAGCTTAACCTCTCATTAAAGGATCTATACTCGATGAAGCAAATTTTTATGTGGATGCTATTAC
4H_81500912	74.504	ACAATATTCAAGATACCTACTATCATAGGATCTTGAATGAGATCAATAAAATACCAAAGATTACATGACGACACAATTTGAGCATAATAAGTTCTTCACTGAAGAACTCAAGGCTCATTCAATTTTACTTGATGCTATTTCAAAACAACTTGATGATGTTAGTGAGGAGGTTTCTCACCTC	ACAATATTCAAGATACCTACTATCATAGGATCTTGAATGAGATCAATAAAATACCAAAGATTACATGACGACACAATTTGAGCATAATAAGTTCTTCACTGAAGAACTCAAGGCTCATTCAATTTTGCTTGATGCTATTTCAAAACAACTTGATGATGTTAGTGAGGAGGTTTCTCACCTC
4H_97009520	76.783	GCTCACCCACTGTGCATCATTTTTTATACATATTGCGCTAGATCATTGCACATCCAGGTACACTGCCAGAGGCATTCATGTAGATTCATATTTTGTTCTAGGTATCGAGTTGTAATTTTTATTTCTTTTGAGTTATAAGTAAGTAGAAGTGTGATGATCATCATTATTCATTATTA	GCTCACCCACCGTGCATCATTTTTTATACATATTGCGCTAGATCATTGCACATCCAGGTACACTGCCAGAGGCATTCATGTAGATTCATATTTTGTTCTAGGTATCGAGTTGTAATTTTTATTTCTTTTGAGTTATAAGTAAGTAGAAGTGTGATGATCATCATTATTCATTATTA
4H_192425016	78.172	TTAGGTGAAGTGAAAAAAATTCGGTCCAAAGATTTTGGATCAGATTGCCCCTGACCCTTCCTCTCTACACGACATGTGTCACCCATGTACAGAGAGGTGGAGATCGTGGGGGATCATGGGTTCTCGAGTCGTGGGAAGTGGGAGCGGTTTGAGCGGCAA	TTAGGTGAAGTGAAAAAATTTCGGTCCAAAGATTTTGGATCAGATTGCCCGTGACCCTTCCTCTCTACACGACATGTGTCACCCATGTACAGAGAGGTGGAGATCGTGGGGGATCATGGGTTCTCGAGTCGTGGGAAGTGGGAGCGGTTTGAGCGGCAA
4H_144007307	79.236	CCATCGGACGCCACTTGGATCCGTCGCAGGTAAAGGTCTTCTACGAGGGCCAGAGCTTCTCTAATGGCGGGGGCTTCAAGTGTAGGAGGGTCCACAATATCTCGGAAGGCAAGAGTGGAGGCCACGATGAACATTCCATTCTGGTCCTACCAGATGACCCCTACAG	CCATCGGACGCCACTTGGATCCGTCGCAGGTAAAGGTCTTCTACGAGGGCCAGAGCTTCTCTAATGGCGGGGGCTTCAAGTGTAGGAGGGTCCACAATATCTCGGAAGGCAAGAGTGGAGGCCACGATGAACATTCCATTCTGGTCCTACTAGATGACCCCTACAG
4H_115992229	80.3	TTTTTCATCCGAAGAAGTAAATTTTCTCACTCATGCATCACAAAAAACACTGTGATAACGGATAAAAAAATCATGAAGTTCACTTGCCGGTCGAATGTAGTGCGGTATTCAATCTAAAGCAGTGTGTTCTTCTGTCTCATGCGGTTCACCCGTCGATTTTGCTGTCGTGAAAAACACAGT	TTTTTCATCCGAAGAAGTAAATTTTCTCACTCATGCATCACAAAAAACACTGTGATAACGGATAAAAAAATCATGAAGTTCACTTGCCGGTCGAATGCAGTGCGGTATTCAATCTAAAGCAGTGTGTTCTTCTGTCTCATGCGGTTCACCCGTCGATTTTGCTGTCGTGAAAAACATAGT
4H_114994558	81.683	GATTTAAAAATAAACCTTATTAACTTAGAGTCACTGACAGGTGGACCCCTACGATTGGTTTTTGGATAGGACTGGCCCAGTGAGCTGCTGACTTAGCGGGAGGGTCCCACCAGTCAGCCTCTGTCGAGTCAACTAGGCCCCTCCTGTCAGCTCGTGTTACCCTGTTGGGTGAACTAGA	GATTTAAAAATAAACCTTATTAAGTTAGAGTCACTGACAGGTGGACCCCTACGATTGGTTTTTGGATAGGACTGGCCCAGTGAGCTGCTGACTTAGCGGGAGGGTCCCACCAGTCAGCCTCTGTCGAGTCAACTAGGCCCGTCCTGTCAGCTCGTGTTACCCTGTTGGGTGAACTAGA
4H_391975534	83.152	GGAAATCGGTCGCATGGTACCCGACTACTAGCTGGACCACGTCACTCGGTGTGGGAGGCTTCCTATCCGCCGCGGCGAAGCCGACATGCTAGTTGGTCACGGCACGGCCAATAGGGTCCTGGTGACCCCCGGCTGCGTCTGTGCCCCCTTCCTTCTTCCTCCTCTCCGCTTCTTCTTTC	GGAAATCGGTCGCATGGTACCCGACTACTAGCTGGACCACGTCACTCGGTGTGGGAGGCTTCCTATCCGCCGCGGCGAAGCCGACAGGCTAGTTGGTCACGGCACAGCCAATAGGGTCCTGGTGACCCCCGGCTGCGTCTGTGCCCCCTTCCTTCTTCCTCCTCTCCGCTTCTTCTTTC
4H_308004928	83.577	CATGCACAAATTGTTCAAGGTTTACTCTATTTTGGGATGTCGCAAAGGCCAAGACATGTTGACATGACTTACCAGTGTGCTGCCATTCAAGACAAGTACATGTTTGTTGATTTAGCTTCATGACATGCCTTTCACACTTGTTGCTATTATCCCA	CATGCACAAACTGTTCAAGGTTTACTCTATTTTGGGATGTCGCAAAGGCCAAGACATGTTGACATGACTTACCAGTGTGCTGCCATTCAAGACAAGTACATGTTTGTTGATTTAGCTTCATGACATGCCTTTCACACTTGTTGCTATTATCCCA
4H_187525513	84.636	CATCTTCGGGTAGCTCTTGCTTCAGGATATATGCAATATACGGTGCTGTCCAATCGGGCATGACCACTCGAATTTCCATGATCAGATCGACAAATGTTGGGATTTCAACTTCAGTCGGGTCAACTGTGCTTGTAGGTTGAGGAGGTTCTTGAGTGAATGGGTCT	CATCTTCGGGTAGCTCTTGCTTCAGGATATATGCAATATATGGTGCTGTCCAATCGGGCATGACCACTCAAATTTCCATGATCAGATCGACAAATGTTGGGATTTCAACTTCAGTCGGGTCAACTGTGCTTGTAGGTTGAGGAGGTTCTTGAGTGAATGGGTCT
4H_235500968	85.806	CCTTGTGTTGGGACCCCGACTTACGAGTCGTGATCACCAAATGAACGTGTACAGTGATCCCACAGGTCAATGCTCAATGAACACAGAGATACTGGATAACAAGAGTCTTACATCCATGATTAACGTCTCATACAATAATTATCATTATTGTCAGGTGTTACATAGATAGAGCCATGAAGGACAA	CCTTGTGTGGGGACCCCGACTTACGAGTCGTGATCACCAAATGAACGTGTACAGTGATCCCACAGGTCAATGCTCAATGAACACAGAGATACTGGATAACAAGAGTCTTACATCCATGATTAACGTCTCATACAATAATTACCATTATTGTCAGGTGTTACATAGATAGGGCCATGAAGGACAA
4H_411473137	87.616	ACTGAAGAATTATGTCACATTTCCAGTCACCTATGTCAGTGCAGAGAGGCAACAGTCCAGCTTCGTGAAGAACATCGAGGACTGGAGTGAAGCAAGGAATTTCTTCCATGTCATAGTGAGGAATATGCTTGTGCTGAAATATTTTGTTCCCCCCACAGAGCATAGA	ACTGAAGAATTATGTCACATTTCCAGTCACCTATGTCAGTGCAGAGAGGCAACAGTCCAGCTTCGTGAAGAACATCGAGGACTGGAGTGAAGCAAGGAATTTCTTCCATGTCAGAGTGAGGAATATGCTTGTGCTGAAATATTTTGTTCCCCCCACAGAGCATAGA
4H_382005049	88.786	ATACTATGCAAATTGATATGCTTGAACAGCAAAAAAGTGCAGCAATTAATTTTACAGAACATATATTAACTAAAAATATATAAGATATTGTAAATCAAGTTGACTATCACGCACTAGATACAAGACTTTTACTATTGTACATCTTAACATAGTCTGCATGGCTTGTAGTGCACTTGCTGCAA	ATACTATGCAAATTGATATGCTTGAACAGCAAAAAAGTACAGCAATTAATTTTACAGAACATATATTAACTAAAAATATATAAGATATTGTAAATCAAGTTGACTATCACGCACTAGATACAAGACTTTTACTATTGTACATCTTAACATAGTCTGCATGGCTTGTAGTGCACTTGCTGCAA
4H_390489248	89.105	TGGGTCCAGGGCGAGCCACCGTTCGACTGGTAGTGGAGAGAGGAGTCGGCGTGCATGGAGTCGCCAGTGATGAGGTCCCGCGGCGGTGGCGCTTCGGGAGGGTGGTCGTCGGGGCTGAATCCAGTAGCAAAAGAATAGGGGAGGGAGGGGCGCATCAAGAAGCTGATGCGGTTCCATTGGAAAAG	TGGGTCCAGGGCGAGCCACCGTTCGACTGGTAGTGGAGAGAGGAGTCGGCGTGCATGGAGTCGCCAGTGACGAGGTCCCGCGGCGGTGGCGCTTCGGGAGGGTGGTCGTCGGGGCTGAATCCAGTAGCAAAAGAATAGGGGAGGGAGGGGCGCATCAAGAAGCTGATGCGGTTCCATTGGAAAAG
4H_229004198	90.063	GCAATTAACTTTCTCTAAATTTGATTACGATAGAAAATATATTATGTAAATGCATGCTTTCAAAATTCTTTACTAGTAGTAATATATTTGTGTAAAAACAGTCAAATATGCATCTATTGCCCGCAAAAAAAAAACAGTATCATTGACTGGCACTCCGGCCCCAA	GCAATTAACTTTCTCTAAATTTGATTACGATAGAAAATATATTATGTAAATGCATGCTTTCAAAATTCTTTACTAGTAGTAAGATATTTGTGTAAAAACAGTCAAATATGCATCTATTGCCCGCAAAAAAAAACAGTATCATTGACTGGCACTCCGGCCCCAA
4H_253010494	90.488	GTGCACGTAAGAATAAATATACACTTCATGTACTTTCCAGACAAGTTGCATAATAATTTTCAAACATTAGGTAATGTATACTATCATTTCCACAAATTATATCTACCAATATAAGCCATGAGTACTCTAGGATAAGTAGATAACAAAACTATGATAGCAGTCTGTC	GTGCACGTAAGAATAAATATACACTTCATGTACTTTCAAGACAAGTTGCATAATAATTTCCAAACATTAGGTAATGTATACTATCATTTCCAAAAATTATATCTACCAATATAAGCCATGAGTACTCTAGGATAAGTAGATAACAAAACTATGATAGCAGTCTGTC
4H_325000622	90.488	AGCCATGGATTGGGACTTCAAGGGCCGGACAGCAAGGCGCTTCCCCTTGGGTTTGGAAGTGGATTGACTGACCTTCTCGGTAGGAGCAACCTCCTGTGGTTGGCTTGAACTATCAGCCTCCGAAGAACGGTACTTCTTCATGCAACCACGCATGGGATTAGTCCTACGCTCCT	AGCCATGGATTGGGACTTCAAGGGCCGGACAGCAAGGCGCTTCCCCTTGGGTTTGGAAGTGGATTGACTGACCTTCTCGGTAGGAGCAACCTCCTGTGGTTGGCTTGAACTATCGGCCTCCGAAGAACGGTACTTCTTCATGCAACCACGCATGGGATTAGTCCTACGCTCCT
4H_181475955	90.914	TTAAATTTGATTGACTAATAAACTCTGCAAAAATCTTTCAAAAACAGGTTAAAAATAAAAATAAAAAGGGGCTCAGCCCTGGCCTGGCACGGCCAGTTAGCCGGCCAACAGCCCAGGCGTGTGCACGTCGTCAGGTTTAAACCTGACGTGCGGGCCCCTGCGGTCAGCGGCAGAGAGAGGA	TTAAATTTGATTGACTAATAAACTCTGCAAAAATCTTTTAAAAACAGGTTAAAAATAAAAATAAAAAGGGGCTCAGCCCTGGCCTGGCACGGCCAGTTAGCCGGCCAACAGCCCAGGCGTGTGCACGTCGTCAGGTTTAAACCTGACGTGCGGGCCCCTGCGGTCAGCGGCAGAGAGAGGA
4H_191001726	92.084	CAAGGGGACTTGTGGGGTTTCATGCAGCAAGCCAACTTTGACTCTTGGCTATCATGTACTAAGACTACAATTAGTTTGAATAAGTGAGATAGCGCATACAAGTCCACTAATCACCACAAAAATACACTACCATGGATCATGTCCCATCTTCCTATGAGATTTC	CAAGGGGACTTGTGGGGTTTCATGCAGCAAGCCAACTTTGACTCTTGGCTATCATGTACTAAGACTACAATTAGTTTGAATAAGTGAGATAGCGCATACAAGTCCACTAATCACCACAACAATACACTACCATGGATCATGTCCCATCTTCCTATGAGATTTC
4H_345503178	93.844	GGAGACTGAGAGAGAAGGGAATCCTTGTTGTGCATGGGCTGCAAGTCAGGGTTTCACCCCCTCAATAATGTAGCTAGCCATTGGGGTTGCTACTGGAGATTCTATGGTAAAAATTTGGGGGCAAGGAGAATAGTAATGGAGGTCAAAACAGTAACTTGTAGACTCTG	GGAGACTGAGAGAGAAGGGAATCCTTGTTGTGCATGGGCTGCAAGTCAGGGTTTCACCCCCTCAATAATGTAGCTAGCCATTGGGGTTGCTACTGGAGATTCTATGGTAAAAATTTGGGGGCAAGGATAATAGTAATGGAGGTCAAAAGAGTAACTTGTAGACTCTG
4H_362989846	95.759	AGTCGTCCTGTGCCGTAGTATTCTACCGTCGCCATCGTCATTTTCCTTGCGTCGCGTTGCAGACGCAGTAGTACCCTGAGGTAGCAGCAGATGCAGAGTTGCAAGCTGCAGCCGCTCGCATTTGTACACGTAGGTGCCTTGCGCCAGAGTAGCCTCGCCGTCCCAT	AGTCGTCCTGTGCCGTAGTATTCTACTGTCGCCATCGTCATTTTCCTTGCGTCGCGTTGCAGACGCAGTAGTACCCTGAGGTAGCAGCAGATGCAGAGTTGCAAGCTGCAGCCGCTCGCATTTGTACACGTAGGTGCCTTGCGCCAGAGTAGCCTCGCCGTCCCAT
4H_253995113	96.966	GGAAACGACATATAGCATCTCCGAGATGACCCCACGCGTTAAATTAGCAATCTATCTAGATCTGTCCTAATCACATTTTATCTTTGTTAAACAGCAAAATAAAGTGGAGCATGAGATTCCACACGTTGTTCTACTCGATTTACATATAGAGATCATCTCCAACGGAACTACGGATCAAAAG	GGAAACGACATATAGCATCTCCGAGATGACCCCACGCGTTAAATTAGCAATCTATCTAGATCTGTCCTAATCACATTTTATCTTTGTTAAACAGCAAAAGAAAGTGGAGCATGAGATTCCACACGTTGTTCTACTCGATTTACATATAGAGATCATCTCCAACGGAACTACGGATCAAAAG
4H_319995733	97.285	TTCTAAGACACTCGGACCTTTTGAGAAAATTAAAATAGAACCTTGTATTGCAATGGTGAAGGTTTCTTGGTTGATAATATTGATGGGCATGTTATTTACTTCTGTGATGAAGCCTCTAGAATTTGTAAACCTGTTTGAAACAGAAAGGACCTTCAAGATAAGAATATGA	TTCTAAGACACTCGGACCTTTTGAGAAAATTAAAATAGAACCTTGTATTGCAATGGTGAAGGTTTCTTGGTTGATAATATTGATGGGCATTTTATTTACTTCTGTGATGAAGCCTCTAGAATTTGTAAACCTGTTTGAAACAGAAAGGACCTTCAAGATAAGAATATGA
4H_293028108	98.831	CCCAACTGGTCAGCCGCGCTAGCACATACACAGAGGTCTGGGGTTCGAATCCCATGCACCCCTGTTTTTCCTTTTTCTTTTTTTCATGATTTATGTTCGCCCATGACTCAGTTATCTAGAGCGTGCTGCTATGTTTGCCACAATCATACCGCTAG	CCCAACTGGTCAGCCGCGCTAGCACATACACAGAGGTCTGGGGTTCGAATCCCATGCACCCCTGTTTTTCCTTTTTGTTTTTTTCATGATTTATGTTCGCCCATGACTCAGTTATCTAGAGCGTGCTGCTATGTTTGCCACAATCATACCGCTAG
4H_429971292	101.648	CTCTACAAGAAGAGTTGCCAGAGGCCGGGTCTCTGACATAACACGCGCAAAGTCTTCTCGAGTAAATTCAGAGCCATCCAATTTATATTAAGGAAAACCGTCTTTTAAATTCGCCAAATCTTGCTCTGGTAAATATGCTTTGGTGCGTGCAAGACGCAAGTTTGCCCCGCCACGAGCT	CTCTACAAGAAGAGTTGCCAGAGGCCGGGTCTCTTTCATAACACGCGCAAAGTCTTCTCGAGTAAATTCAGAGCCATCCAATTTATATTAAGGAAAACCGTCTTTTAAATTCGCCAAATCTTGCTCTGGTAAATATGCTTTGGTGCGTGCAAGACGCAAGTTTGCCCCGCCACGAGCT
4H_424407640	103.314	GTTATCATGCCATTGGGCCCGCGTATTTTGAGCTTCATATACCCATAATGTGGTATAGCCTGAAATCTTGCGAAGGTGTCATGCCCTAGATGGGCATGATAACCACTGCAAAAGAGCACAATGTGGAAGAGAAGTTCTTCGGATCTATAATTCTCACGTGTGCCGAAC	GTTATCATGCCATTGGGCCCGCGTATTTTGAGCTTCATATACCCATAATCTGGTATAGCCTGAAATCTTGCGAAGGTGTCATGCCCTAGATGGGCATGATAACCATTGCAAAAGAGCACAATGTGGAAGAGAAGTTCTTCGGATCTATAATTCTCACGGGTGCCGAAC
4H_424989197	104.166	CACCAAGCAACACATAGTGTTTAGATCTTAACAAAAAAATTACTACAACATCTGATGTTCAAGCCAGCCTTAAACCATCAAGCTAAAACAGGAAATAAAGCAAAGGAAGTACAAAAAAATAAAAGGGTGGACCTGGGTATCGAACCCAAGATCCCCTGGACATGCC	CACCAAGCAACACATACTGTTTAGATATTAACAAAAAAATTACTACAACATCTGATGTTCAAGCCAGCCTTAAACCATCAAGCTAAAACAGGAAATAAAGCAAAGGAAGTACAAAAAAATAAAAGGGTGGAGCTGGGTATCGAACCCAAGATCCCCTGGACATGCC
4H_430985859	105.513	GTTTAGAGAACAATTAATATATCTTGAGTACTTCCTTTAAAAATCCCGATGGGGAAAATATAAAGCATGACATATGATCTTTGAGAAGATATTGCCTCAACAAAAACCATTATGAGAAACTTGGAGAGAAAACTCATAAAGGAAAAGAGTGGGATCTGATATGCCATTGAAAACTCCTTTAAA	GTTTAGAGAACAATTAATATATCTTGAGTACTTCCTTTAAAAATCCCGATGGGGAAAATATAAAGCATGACATATGATCTTTGAGAAGATATTGCCTCAACAAAAACCATTATGAGAAACTTTGAGAGAAAACTCATAAAGGAAAAGAGTGGGATCTGATATGCCATTGAAAACTCCTTTAAA
4H_445971310	106.572	AATTGGATGATCAGAAATAGCTAAGTTAGGGAGTCGAGTTGACAAACCGATGACGGCTTAGGGTAAAATAGGGTTGATCCGGATCCAACGGTCACGTCCACCCGGTTCGGGTCCCGGGAGGTTTTTGGGCTAGGTTGTGTGCAGGTCATTGCACTGTGTAGAGGGGCTAGG	AATTGGATGATCAGAAATAGCTAAGTTAGGGAGTCGAGTTGACAAACCGATGACGGTTTAGGGTAAAATAAGGTTGATCCGGATCCAACGGTCACGTCTACCCGGTTTGGGTCCCGGGAGGTTTTTGGGCTAGGTTGCGTGCAGGTCGTTGCACTGTGTAGAGGGGCTAGG
4H_453505092	107.944	GGCGGCTGGATCGGGAGGAGAGGAAGGAGGAGGTCACCAGGAGTTAGTGGCGTCGGTGATTGGACAACGGGAGGATTTCTAGGGATTGACCTAGGGTCTCATCCATTATATATAGCAGATATGATAGGTTAGGGCTATGGAGACCCTCCGATCGTAATCGGATGGTCGCGGTTAAATAGGTTAGGGG	GGCGGCTGGATCGGGAGGAGAGGAAGGAGGAGGTCACCAGGAGTTAGTGGCGGCGGTGATTGGACAACGGGAGGATTTCTAGGGATTGACCTAGGGTCTCATCCATTATATATAGCAGATATGATAGGTTAGGGCTATGGAGACCCTCCGATCGTAATCGGATGGTCGCGGTTAAATAGGTTAGGGG
4H_436483129	109.718	TGGAGCAGCCACATATTTCGCACGTATTCTTGAAACAAGGACACGTATCAGACATATCTGGATTAGGGTAGTGGATACAACACCATATCCACAAGGGGAAAACAGAGTGGCTCGCTCGAGTATAACGTGCTTGTGCTTGGACCTGCAGTCACAAGGCCGGAAAGGAAAAGATCGAATTCGTGATGAG	TGGAGCAGCCACATATTTCGCACGTATTCTTGAAACAAGGACACATATCAGACATATCTGGATTAGGGTAGTGGATACAACACCATATCCACAAGGGGAAAACAGAGTGGCTCGCTCGAGTATAACGTGCTTGTGCTTGGACCTGCAGTCACAAGGCCGGAAAGGAAAAGATCGAATTCGTGATGAG
4H_459499102	112.372	CTGAAATTTGGAGGAGACTCATGATTTAGGCATATGAAGGCACTGGAAAAAACTCATACCATTTGTACAAATACAAATGGTACTTCTTTCACAATGTTTCATTCTGGACAGGATCTTAAATAATTTGCTCGGGAAGAATGGAATGATGAAATGGGCTAAATTTTGGTGGAGAAATATGATTTAACAT	CTGAAATTTGGAGGAGACTCATGATTTAGGCATATGAAGGCACTGGCAAAAACTCATACCATTTGTACAAATACAAATGGTACTTCTTTCACAATGCTTCATTCTGGACAGGATCTTAAATAATTTGCTCGGGAAGAATGGAATGATGAAATGGGCTAAATTTTGGTGGAGAAATATGATTTAACAT
4H_459001187	112.691	CGCAAACGCGCTCGTGAATGCCAAATTCGGGTAAGCAACACGAACCTTTTTCCATCCAAGCGACTGATACGTCTCTAACGCATCTATAATTTTTGATTGTTTCATGGTGATATATTATCATTTTAGAATACTTTTTGGGTATTTATTTAGCAATTTATATTATTTTTGAGCACTAA	CGCAAACGCGCTCGTGAATGCCAAATTCGGGTAAGCAACACGAACCTTTTTCCATCCAAGGGACTGATACGTCTCTAACACATCTATAATTTTTGATTGTTTCATGGTGATATATTATCATTTTAGAATACTTTTTGGGTATTTATTTAGCAATTTATATTATTTTTGAGCACTAA
4H_469455847	114.267	ATCGCAGTATAGTGTTCGTTGTGGGAATGCCATCTTGAAGAAAATACACTGAACCGAACTTGTGACTTGCCAAGTACTGATGTGGAATAGTCTTGTACATGTTGGCCATGGAGTTGTGATTCTGCTTAGCTTCTGCATACACATCTACATCTGATTCTTCCTGCTCGGGTGCACCAACGATA	ATCGCGGTATAGTGTTCGTTGTGGGAATGCCATCTTGAAGAAAATACACTGAACCGAACTTGTGACTTGCCAAGTACTGATGTGGAATAGTCTTGTACATGTTGGCCATGGAGTTGTGATTCTGCTTAGCTTCTGCATACACATCTACATCTGATTCTTCCTGCTCGGGTGCACCAACGATA
4H_475931073	118.659	TCAGACATGGAGAGCTGAAGAAGGGCTGTTTGCTTGCCAGGAGGGAACTGTTGTAGTACTGGTTTCTACCACCATTAAGGAGATTAATTATGACTGTCCCAGTTGCTGGTGCTACATTGTTATCAACACCAGCAATGTCTTGAACTAGCCTAGTGTTA	TCAGACATGGAGAGCTGAAGAAGGGCTGTTTGCTTGCCAGGAGGGAACTGTTGTAGTACTGGTTTCTACCACCATTAAGGGGATTAATTATGACTGTCCCAGTTGCTGGTGCTACATTGTTATCAACACCAGCAATGTCTTGAACTAGCCTAGTGTTA
4H_472502901	119.54	TTCTATTCATGGTATTCACATGGTAGATTTGAAGTTTACTTCAGGAAACATCGTGCAACTCATGAACGTGCAACATATCCCCGATATCAAGAAGAATCTCGTTAGTGCTCCCTTCTATGTAAAGAAGGGTTTAAGTTAGTATTCGAGTCTAATAAAGTAGTAGTATCTCAATA	TTCTATTCATGGTCTTGGCATGGTAGATTTGAAGTTTACTTCAGGAAACATCGTGCAACTCATGAACGTGCAACATATCCCCGATATCAAGAAGAATCTCGTTAGTGGCTCCCTTCTATGTAAAGAAGGGTTTAAGTTAGTATTCGAGTCTAATAAAGTAGTAGTATCTCAATA
4H_480452954	123.034	CCTGATGTATTTTTCACGATGATGTGACTAGAGCCGACCCGTCGGCTAGCGAGACGTAGTCAAGTCGGATGGAGAGCGACCTTGCCCCGGGTCAGCTTGGATGCGCAACTAGCCACGGGCATCTGGCTCCTCGTGGGAAGATGCCATCATGTGTCGTTTTTTCGAAGGATGATGGG	CCTGATGTATTTGTCACGATGATGTGACTAGAGCCGACCCGTCGGCTAGCGAGACGTAGTCAAGTCGGATGGAGAGCGACCTTGCCCCGGGTCAGCTTGGATGCGCAACTGGCCACGGGCATCTGGCTCCTCGTGGGAAGATGCCATCATGTGTCGTTTTTTCGAAGGATGATGGG
4H_486445998	127.477	CCTCAGGACCTGCCTCCCAATTGCATGACCAACTTGTGCCAATTCCAAGTGTTTTGTGAGGTATATATGGGAATGGAACCCACTTTCCTTTTGTTAAAAGAATTCTTTTACCTCAACAGCCAGACCGAGTTTGTTGATGGACCCAGTTTAGAACTTGGTGGGATCACAATCCAGAGGCGAAG	CCTCAGGACCTGCCTCCCAATTGCATGACCAACTTGTGCCAATTCCAAGTGTTTTGTGAGGTATATATGGGAATGGAACCCACTTTCCTTTTGTTAAAAGAATTCTTTTACCTCAACAACCAGACCGAGTTTGTTGATGGACCCAGTTTAGAACTTGGTGGGATCACAATCCAGAGGCGAAG
4H_484004605	129.18	GGATGAACAACTGAGATCGATCCCTTGTTATGTGCAGACAAGGGGCATTTTAAAGTCGACAGAGGTTCTCCAATACTTGTCTTTAGATCCTCCAACTCGTTGGTCATCTCATCTCATCTAAAAAAATAGAAAAATACATCCTCTATAAATAAAGAAATATAAGCATTCATATTATATTATT	GGATGAACAACTGAGATCGATCCCTTGTTATGTGCAGACAAGGGGCATTTTAAAGTCGACAGAGGTGCTCCAATACTTGTCTTTAGATCCTCCAACTCGTTGGTCATCTCATCTCATCTAAAAAAATAGAAAAATACATCCTCTATAAATAAAGAAATATAAGCATTCATATTATATTATT
4H_514522262	130.513	CGATGTCGAAGCAATCTATGATCTAGTACTTTTTGGTAAGGAATCTATTCTAGAACTTCCGAGCATATTCACGTGGTAGTTGGACGACACGACTAAGGTGTTCGGCGTCTGGAGGTCAGATGTAAGTACTTTGGAAATTTGCTTTGAAGGCATTTTCAAGGTCTTC	CGATGTCGAAGCAATCTATGATCTAGTACTTTTTGGTAAGGAATCTATTCCAGAACTTCCGAGCATATTCACGTGGTAGTTGGACGACACGACTAAGGTGTTCGGCGTCTGGAGGTCAGATGTAAGTACTTTGGAAATTTGCTTTGAAGGCATTTTCAAGGTCTTC
4H_520501428	132.615	ATATAGATGATCATGATTCATTATTGTTGACATTATCCCTAAGATAAATAAGTTGGGAGGCGATGCATTAAGCCCCTATCTTCCTATGTGTTTGATTGAAACTTCTTGTTCTAAAAATATGTCTCGAGTTTTAGCAATCATGGAAGACTAAATGAT	ATATAGATGATCATGATTCATTATTGTTGACATTATCCCTAAGATAAATAAGTTGGGAGGCGATGCATTAAGCCCCTATCTTCCTATGTGTTTGATTGAAACTTCTTGTTAAAAATATGTCTCGAGTTTTAGCAATCATGGAAGACTAAATGAT
4H_531496876	135.749	ACTGTTCCCCAGGTCCTGGGTAAGAAATAAGGGGAGTATCAGAAGACCAAGTAGATAATATATGAACTGCATGAAGCACAAGATAAGAATCAAAGGGGGGGTACCTCTTCTGCGGCGGCCTTTGCCGTTCGGCCCCCGATTCCCCACTCTCCAAGGAA	ACTGTTCCCTAGGTCCTGGGTAAGAAATAAGGGGAGTATGAGAAGACCAAGTAGATAATATATGAACTGCATGAAGCACAAGATAAGAATCAAAGGGGGGGTACCTCTTCAGCGGCGGCCTTTGCCGTTCGGCCCCCGATTCCCCACTCTCCAAGGAA
4H_556996161	140.188	TATCGGCTCTTTAGATTAGCAACAAGAGTGTAGCTAATCGAACGTATGATGTTTGGTAATACCCTTTCATGATGTATGAAATTATATTACCTTCATGGATTAAAATAAGCCCATGAAGGGTAGTCAACCATACCTGATGACGAATTCCATGGCATAGGCATTAATG	TATCGGCCCTTTAGATTAGCAACAAGAGTGTAGCTAATCGAACGTATGATGTTTGGTAATACCCTTTCATGATGTATGAAATTATATTACCTTCATGGATTAAAATAAGCCCATGAAGGGTAGTCAACCATACCTGATGACGAATTCCATGGCATAGGCATTAATG
4H_552488038	142.942	CTGAAGGCATGTCCTCGCCATCCGATTGACGGTCAATTAGGTTGTCTTTTCTTGTCCGACTGAGGCTGTCTTGTCAGATCGCCTTTACAAGAGGTTGAAGAATTCCATTTCTCTAGTGACCATGAAGGAAGCCCTCGAAAAGAGGGAGGAAGAACTCGCATCCATTTGGA	CTGAAGGCATGTCCTCGCCATCCGATTGACGATCAATTAGGTTGTCTTTTCTTGTCCGACTGAGGCTGTCTTGTCAGAACGCCTTTACAAGAGGTTGAAGAATTCCATTTCTCTAGTGACCATGAAGGAAGCCCTCGAAAAGAGGGAGGAAGAACTCGCATCCATCTGGA
4H_542506500	143.823	AGAGGTGGATCCACATGAGGAGGAGCCAAATGAGGAGGAAATGAAGAGGCGGAAAGAGGCCCTAGAGAAAAAAAGTCAAGGAGTGGGCTCTTAAGAAGATGGCCGATCTATTCAGGGGCTGGAAGAAAAGATTGCACCAGGATTTTATCTTGCAAGATAAGACTCCAGATTTCGATA	AGAGGTGGATCCACATGAGGAGGAGCCAAATGAGGAGGAAATGAAGAGGCGGAAAGAGGCCCTAGAGAAAAAAGTCAAGGAGTGGGCTCTTAAGAAGATGGCCGATCTATTCAGGGGCTGGAAGAAAAGATTGCACCAGGATTTTATCTTGCAAGATAAGACTCCAGATTTCGATA
4H_551004506	145.412	TTTCCCATGTTGGTAATTCATATCAAGTCTTTTTTGTTTTTCATCTCTCTCTATTTATCCGGTGTGTTGAAGATTTTCAGAAGTTTCTTGTTTTCAATCCTTCCAATTAATTCAAGGTGCTAACCTCATCAAGTTTTTATTTGTGCCGGCGCAATCAATATTTCTTAGAAATCCATTCATCA	TTTCCCATGTTGGTAATTCATATCAAGTCTTTTTTGTTTTTCATCTCTCTCTATTTATCCGGTGTGTTGAAGATTTTCAGAAGTTTCTTGTTTTCAATCCTTCCAATTAATTCAAGGTGCTAACCTCATCAAGTTTCTATTTGTGCCGGCGCAATCAATATTTCTTAGAAATCCATTCATCA
4H_571794196	152.943	TGCCCGTTCCATCCGGGCTCGCGGGTAAAGCGGGCTCAGCTTTGCATGTGAGATAGCGTTCTTAGTATTGCATGGCCCAGCGTCTGAAAAGAGCTAGATCCAATGTTTCAGAATTGAACGAATCCAACATAGGCAATTGGACAGTTGGAGCTACTCGGCCGGTCGTCCTGCGCAGAGTAGTGGCCATC	TGCCCGTTCCATCCGGGCTCGCGGGTAAAGTGGGCTCAGCTTTGCATGTGAGATAGCGTTCTTAGTATTGCATGGCCCAGCGTCTGAAAAGAGCTAGATCCAATGTTCCAGAATTGAACGAATCCAACATAGGCAATTGGACAGTTGGAGCTACTCGGCCGGTCGTCCTGCGCAGAGTAGTGGCCATC
4H_572803069	155.334	ACTAGTGATGCACCCAAGAAGAAAGAGGCAGGTCGCTCTAGCCGTGCTAAACCGAGAGGGAAAAGGAACACCAGTGCTGAACCTAGAAACATGGGAAGTCAAGAAGATGACAAAATTGGTGATCCTAATAGCTTCGCCATTGCGGATGAACTTG	ACTAGTGATGCACCCAAGAAGAAAGAGGCAGGTCGCTCTAGCCGTGCTAAACCGAGAGGGAAAAGGAACACCAGTGCTGAACCTAGAAACATGGGAAGTCAAGAAGAAGACAAAATTGGTGATCCTAATAGCTTCGCCATTGCGGATGAACTTG
4H_582635925	161.954	CCCAACTACAAGTTGAAGAAATGCCTCTTCCCATGAAGACCCAAGCCAACGCTCCTCAAGTCGAGAAATCAATTGGGAAGAAAGTAAAGGGTAGATGTTGCTACTTATGTTGTGAGAAGGTTCACTTCGCTTCTTCTTGCACGAAAGGTAACTTATCCAACCCAATCATTATTGACGATATATATTCT	CTCAACTACAAGTTGAAGAAATGCCTCTTCCCATGAAGACCCAAGCCAACGCTCCTCAAGTCGAGAAATCAATTGGGAAGAAAGTAAAGGGTAGATGTTGCTACTTATGTTGTGAGAAGGTTCACTTCGCTTCTTCTTGCACGAAAGGTAACTTATCCAACCCAATCATTATTGACGATATATTCT
4H_583689547	164.161	ATGGGAAATTGCACCAACCTATGTTGAACCTATGGATATTCTCCTTGTGATCTTGAAACTATGTTGAGCCTATGGATCTTCTCCATATAATTACTGATACATATAAATTACTGATACATACAAAGTATTGATCATATAGATTATGTTTAAATTCT	ATGGGAAATTGCACCAACCTATGTTGAACCTATGGATATTCTCCTTGTGATCTTGAAACTATGTTGAGCCTATGGATCTTCTCCATATAATTACTGATACATATAAATTACTGATACATAAAAAGTATTGATCATATAGATTATGTTTAAATTCT
4H_582112151	164.906	CTAGGCGCTTCGGAGGGCGTTTCTGGGTCTTGGCTGAGGACTGTGACAACGAGGATGTCAACGATGATTGCGCGGCGAACATCGAAGACGTCGACGATGACTGCGGGTTGGACTTGGCGTCACGACGCGTGGTACCTTCAAAGGCCTTCACCAAGAAGTAGGAGAAGAAGAAAGCTGCAGTTCGGA	CTAGGCGCTTCGGAGGGCGTTTCTGGGTCTTGGCTGAGGACTCTGACAACGAGGATGTCAACGATGATTGCGTGGCGAACATCGAAGACGTCGACGATGACTGCGGGTTGGACTTGGCGTCACGACGCGTGGTACCTTCAAAGGCCTTCACCAAGAAGTCGGAGAAGAAGAAAGCTGCAGTTCGGA
4H_597005856	175.47	GTGTACGAGGCAGAGGTAGTCCTCCCCTGCGACATTATCCACGATGCATCTAAAGTGCGCATGTATGAGGAAAAAGAAGCAGAGTTAGATCGGTAGGATGACTTGGACGCATTAGAAGAAGAACAAGACATAGCCCTGGCACGATCCACCTTCTACCAAAAACAGCCTCGACACTATCAGAGCAGG	GTGTACGAGGCAGAGGTAGTCTTCCCCTGCGACATTATCCACGATGCATCTAAAGTGCGCATGTATGAGGAAAAAGAAGCAGAGTTAGATCGGTAGGATGACTTGGACGCATTAGAAGAAGAACAAGACATAGCCCTGGCACGATCCACCTTCTACCAACAACAGCCTCGACACTATCAGAGCAGG
4H_594786411	176.052	CATGAACAAGGTAGACTAGTGTGTAAACTCAGATGCGGGAGGCCGTCATCCAACTTGGCCTCATACATTTTAAACACTTCCTGAACTAAACGGACGAAATCTGTGTAAATATGGGCGGATTTTCATATAAACATGTTGGATTTCATTATATTTACAACAATAAGTGGT	CATGAACAAGGTAGACTAGTGTGTAAACTCAGATGCGGGAGGCCGTCATCCAACTTGGCCTCATACATTTTAAACACTTCCTAAACTAAACGGACGAAATCTGTGTAAATATGGGCGGATTTTCATATAAACATGTTGGATTTCATTATATTTACAACAATAAGTGGT
4H_611179218	191.914	AATTCAGTTGATATTTCGGTTTATGGTTCAGGTGTGTTAATGTTTTCTGTTTATTCATGTGTTTTTCCATTTCATTGATTTAAATGTTCCAGGTTAGTTGGGTTTATTGTTTCGGTTTATTTGGGTTATTGTTTTTGTTTACTATTCTGGGTATTGTTTAGGTAATTGCTGGT	AATTCAGTTGATATTTCGGTTTATGGTTCAGGTGTGTTAATGTTTTTTGTTTATTCATGTGTTTTCCATTTCATTGATTTAAATGTTCCGGGTTAGTTGGGTTTATTGTTTCGGTTTATTTGGGTTATTGTTTTTGTTTACTATTCTGGGTATTGTTTAGGTAATTGCTGGT
4H_608699823	192.547	GGCTTAATTCAATGATGCACACATGCCCCAACCATGAGCTCACAAGAAAATAATTATAAAAACATTTTAGCTCGGTTTTCTTATGGTGATCAATTGATGCTTTTTTTCTTCTACTCGTTACTTTATGAAGAAAACTATTGAATTCAAATGGAATC	GGCTTAATTCAATGATGCACACATGCCCCAACCATGAGCTCACAAGAAAATAATTATACAAACATTTTAGCTCGGTTTTCTTATGGTGATCAATTGATGCTTTTTTTCTTCTACTCGTTACTTTATGAAGAAAACTATTGAATTCAAATGGAATC
4H_613436155	195.415	GCAATAGTTACAGCTCGCCGAGCGCCTAATTCAGCTGCCTTGACACACGAAAAGGTTACCTCGACGTCAGCGGATAACATGGAGTGCTTGGGCGAAGTTGTAGGCCGCCTCCAGGAGTCAGGTGAGGGTGTTTCCACATCTACTAAGCTCCTGGAGTATGTGTCCTCTGCATCTGAATATCTGAA	GCAATAGTTACAGCTCGCCGAGCGCCTAATTCAGCTGCTTTGACACACGAAAAGGTTACCTCGACGTCAGCGGATAACATGGAGTGCTTGGGCGAAGTTGTAGGCCGCCTCCAGGAGTCAGGTGAGGGTGTTTCCACATCTACTAAGCTCCTGGAGTATGTGTCCTCTGCATCTGAATATCTGAA
4H_615703492	197.586	CATGCTAAGAATCCAACTTTCAAGCGACGATTCCACCAGCGCACGCAACAAGATGAGATTAACAAGGAAGAAGCAAACCATCTTAAGCAATGCAGCTCTCTGCTCTCCTGACACTGTCAGATGGAACTCAAACTTGGAAAAGTACGACAGTACTGATGGGATGATA	CATGCTAAGAATCCAACTTTCAAGCGACGATTCCACCAGCGCACGCAACAAGATGAGATTAACAAGGAAGAAGCAAACCATCTTAAGCAATGCAGCTCTCTGCTCTCCCGACACTGTCAGATGGAACTCAAACTTGGAAAAGTACGACAGTACTGATGGGATGATA
4H_630512237	208.491	AAGAAATCTAGGGAAACAACTTAAAAGAAAAGAGATAAAAGCAGCAATTCGCTAAAAAAAATAGGAAAATGAAAAAAAGCCAAGGAAATGATAATACTTCTGTGAATACTTCTGCTAGCACAGAAGTGCACTCCCTTGATGTTTCATCCTGGT	AAGAAATCTAGGGAAACAACTTAAAAGAAAAGAGATAAAAGCAGCAATTCGCTAAAAAAAATAGGAAAATGAAAAAAGCCAAGGAAATGATAATACTTCTGTGAATACTTCTGCTAGCACAGAAGTGCACTCCCTTGATGTTCCATCCTGGT
4H_633453171	211.767	GTGTAGATATACCGATTATGAAATATATATTAAAACATATTAAAAAATGTTAAAAAATCAAACAATAATTTCGCGTGTACATCTGAACATTTTATGTTTGCACGTAAAATTTCGCAAAGAATGAACATTTTTTGTGGCATGAATAAAAAGGATAAAAATTGTCTTATGAATAGCTAT	GTGTAGATATACCGATTATGAAATATATATTAAAACATATTAAAAAATGTTAAAAAAATCAAACAATAATTTGGCGTGTACATCTGAACATTTTATGTTCGCACGTAAAATTTCGCAAAGAATGAACATTTTTTGTGGCATGAATAAAAAGGATAAAAATTGTCTTATGAATAGCTAT
4H_633922364	213.139	TTGAATAAGTGAATATTTTTTAAAAATAGCAAACATTTTTTGAACCCATAAACATTTATGAGTTGTTGAACATTTTATTTGAAAATTATAATTTTTTACTTTATCAGAATATGTTTGAATTCTCAAATTATTTAAAGTAGAAAAATTGAATATGAAAAAGGAAACGAAAAATAATGG	TTGAATAAGTGAATATTTTTTAAAAATAGCAAACAATTTTTGAACCCATAAACATTTATGAGTTGTTGAACATTTTATTTCAAAATTATAATTTTTTACTTTATCAGAATTTTGTTTGAATTCTCAAATTATTTAAAGTAGAAAAATTGAATATGAAAAAGGAAACGAAAAATAAAGG
4H_635066624	214.374	CTGGCTCCTTTGATTTATAAGAATTGCACAGGATTTGTATCCTCAGGAATATTTTCCATCTGAATCCTTGGGAGTCATTCACACTATATTTCGAAGGAGAGCGGTCATAAAGAACGTGGCCCAGACAACGAAGCATCGAAATCTATTTCAAAAATAAAAT	CTGGCTCCTTTGATTTATAAGAATTGCACAGGATTTGTATCCTCAGGAATATTTTCCATCTGAATCCTTGGGAGTCATTCACACTATATTTCGAAGGAGAGCGGCCATAAAGAACGTGGCCCAGACAACGAAGCATCGAAATCTATTTCAAAAATAAAAT
4H_639755048	222.016	AGAGCTCTGTTTTGGCGGGAGTTTTAATCAATCAATCAATTAATTTCTGTGGGAAATAGAGGAGGCGACCTAGCGTGTTCGTCCATGCCCGGAGAAATAAGCCGGAGCGTGTGCACGCTAGCTCTCCCGCCCACTTTATTATTGCTATTAGTCGTCGTCTTCTTCGTCTTCGT	AGAGCTCTGTTTTGGCGGGAGTTTTAATCAATCAATCAATTAATTTCTGTGGGAAATAGAGGAGGCGACCTAGCGTGTTCGTCCATGCCCGGAGAAATAAGCCGGAGCGTGTGCACGCTAGCTCTCCCGCCCACTTTATTATTGCTATTAGTCGTCGTCTTCTTCGTCTTCAT
Chromosome	"5H"
5H_8545189	0	GAGGCTCTACTTCAAGGAGATTTATGATCCCTCCGTTGCACCCCATGATTGCCTCCTCTATGATGAATTACATGTGAAAACAGCTAGGAATGAGGCGTGTCAACAAATGGATTCCCATTCCCCTGCTCCCCTAGGAGACATTGGGAAAGAAG	GAGGCTCTACTTCAAGGAGATTTATTATCCCTCCGTTGCACCCCATGATTGCCTCCTCTATGATGAATTACATGTGAAAACAGCTAGGAATGAGGCGTGTCAACAAATGGATTCCCATTCCCCTGCTCCCCTAGGAGACATTGGGAAAGAAG
5H_12149548	8.902	TTTCCATAAATAAATTGTTTCTACTCCCTCCATTTTATAATAAGTGTCGTGGTTTTAGTTTAGTTTTTGTCCCCTCCGTCCTTACCGCATCCCCACAAGAAACAAAGGAAGGTAGAAACATTCCACAGCAACGGAGGGCCAGGTGCAATCCAATCCTAGTTTATCTCTTAAATTTGAGGCTATGA	TTTCCATAAATAAATTGTTTCTACTCCCTCCATTTTATAATAAGTGTCGTGGTTTTAGTTTAGTTTTTGTCCCCTCCGTCCGTACCGCATCCCCACAAGAAACAAAGGAAGGTAGAAACATTCCACAGCAACGGAGGGCCAGGTGCAATCCAATCCTAGTTTATCTCTTAAATTTGAGGCTATGA
5H_12690293	9.966	CAATAGGTGCTTTATTAATAGGTATAGAATGGCAATTTTTAAGATTAGAGGTAACTATAGTTTCCAAACTATTTTAGTTTTTACCAGGCCATAGTAGTGTACAAGTGCAGGATACATTTAATGAACTGCGAACTATCCATTCTAGTGCAAATTCTGCC	CAATAGGCGCTTTATTAATAGGTATAGAATGGCAATTTTTAAGATTAGAGGTAACTATAGTTTCCAAACTATTTTAGTTTTTACCAGGCCATAGTAGTGTACAAGTGCAGGATACATTTAATGAACTGCGAACTATCCATTCTAGTGGAAATTCTGCC
5H_17075345	15.66	CGAGACAGATCATGAGTCGTAATACATACAAACTTTCGCGTCAATGTCATATGAAATGTGACTACCATGTCAGACAAGAGTAAGTCTGGTGATGCATACTGACATTTCAGCGAAAGGAAGTTGCGAGCTTAATCTTCAGCTTCTGTTGGCGTGTAGACAGCTTCAA	CGAGACAGATAATAAGTCGTAATACATACAAACTTTCACGTCAATGTCATATGAAATGTGACTAACATGTCAGACAAGAGTAAAGTCTGGTGATGCATACTGACATTTCAGCGAAAGGAAGTTGCGAGCTTAATCTTCAGCTTCTGTTGGCGTGTAGACAGCTTCAA
5H_19560440	22.072	CTATAAAAATCATGCAGTAGATGGACGAAGTCAATCTCGCTTGCGGACATGGAACATTTGGCGTCTCATAAGAAACAAAATAAAAAAAATTATTTATGTATATTTCTCAAAACCAATAATCCTGAGTAGGCGAGGCCGCCAAAACTTTGATCGGACACCCTGCGGCGAACAACACCACCGCCATGCACGC	CTATAAAAATCATGCAGTAGATGGACGAAGTCAATCTCGCTTGCGGACATGGAACGTTTGGCGTCTCATAAGAAACAAAATAAAAAAATTATTTATGTATATTTCTCAAAACCAATAATCCTGAGTAGGCGAGGCCGCCAAAACTTTGATCGGACACCCTGCGGCGAACAACACCACCGCCATGCACGC
5H_24976438	38.524	CCGTCTGATTCCAAGCCGTGACCAGCCTTACTTGCTGGCCCGGGGGCATGAGATGAAGCAGCGGGTTCCCCGACTGCGAACGGATGAGTGGTCGACATATGGTTGGGGGCAGCTAAGTTAGATGCATCTGGTCGCGAAATTTCTATGGATTCAATGCAAGGGGTGTTGTGCCTAGCCGCGA	CCGTCTGATTCCAAGCCGTGACCAGCCTTACTTGCTGGCCCAGGGGCATGAGATGAAGCAGCGGGTTCCCCGACTGCGAACGGATGAGTGGTCGACATATGGTTGGGGGCAGCTAAGTTAGATGCATCTGGTCGCGAAATTTCTATGGATTCAATGCAAGGGGTGTTGTGCCTAGCCGCGA
5H_31282480	52.776	GGAGGTAGGGAAAGCAAAGTCTCAACAATGACGATCGAAATCGCTTCAAAAGGACAAAACCCTAACTAGAGGGAAAGGTCAAAAGACTCATTTCTCAGCGCCCATCAGCTTGGGCTTGGCCTTCCGCGTACGGGTCAAGTGTCAAAGCTGGAGC	GGAGGTAGGGAAAGCAAAGTCTCAACGATGACGATCGAAATCGCTTCAAAAGGACAAAACCCTAACTAGAGGGAAAGGTCAAAAGACTCATTTCTCAGCGCCCATCAGCTTGGGCTTGGCCTTCCGCGTACGGGTCAAGTGTCAAAGCTGGAGC
5H_34520789	53.414	TTATTTAGTTACTAAATGTCTGCTAAAATAAAAGGGTTTTCTGTTGCAGCTCCGGAAAAAAAAACATTTTAACATGTTTGATAGTTACCACATACCAGAAAAAACAGAACTGCCTCTTAAAAGCCAAGCATAATACATATACAAGCCTCAAAAGAATAAA	TTATTTAGTTACTAAATGTCTGCTAAAATAAAAGGGTTTTCTGTTGCAGCTCCGGAAAAAAACATTTTAACATGTTTGATAGTTACCACATACCAGAAAAAACAGAACTGCCTCTTAAAAGCCAGCATAATACATATACAAGCCTCAAAAGAATAAA
5H_49045297	56.055	GTAGTATATGCAGACAGGAGTTCGTCCACTTTGTTATGTAAGTGATGCCTATATATATGATCATTGCCATGAATAAATATTTCATAAATATGTCCTATTCAATCAATTGCTCAATAGTAATTTGTCTACCCACTGTATGTTCTCTTGGAGAGAGAAGCCTCTAGCGAA	GTAGTATATGCAGACAGGAGTTCGTCCACTTTGTTATGTAAGTGATGCCTATATATATGATCATTGCCATGAATAAATATTTCATAAATATGTCCTATTCTATCAATTGCTCAATAGTAATTTGTCTACCCACTGTATGTTCTCTTGGAGAGAGAAGCCTCTAGCGAA
5H_46346026	56.48	AAATCCTATAAGGTTCAAATCAACTCCAAAAGGAGTGATTCCAATTTCTAGAACCTTCTAATATCATATCCTATTTTTGAAGCCTTGGTCAACATTTTTATCATGCCTTATTCTATTGCATTGATTAAATAGCTTACTATTGCTATTTGTGTAGTATTGGAAAATCTCTAAAATAT	AAATCCTATAAGGTTCAAATCAACTCCAAAAGGAGTGATTCCAATTTCTAGAACCTTCTAATATCATATCCTATTTTTGAAGCCTTGGTCAACATTTTTATCAGGCCTTATTCTATTGCATTGATTAAATAGCTTACTATTGCTATTTATCTAGTATTGGAAAATCTCTAAAATAT
5H_55462339	57.957	TCTGCTCATTACAGTCAATACATATACAGAAAACATAACTGCAGAGGAAGATTGAATTTCACAGATATACACATGGTGAAATAAAATGAGTTCTAGAATGCAAGTACATTGAACGAATGAGACTTGTAAGTTGTAACAACACAATAAACCTAGCGTTTGTAGCATAATGCATACAATAGTC	TCTGCTCATTACAGTCAATACATATACAGAAAACATAACTGCAGAGGAAGATTGAATTTCACAGATATACACATGGTGAAATAAAATGAGTTCTAGAATGCAAGTACATTGAACGAATGAGACTTGTAAGTTGTAACAACACAATAAACCTAGCGTTTGTAGCATAATGCATACTATAGTC
5H_38448313	59.467	TGCCTTGCACCGATGTGCATCTCCCCCAGCAGCGCAGCAGCCTAGTCGACCGAGCTGCGTAAAGCTATCAAGGAGCTCCTCAGTTTGTAGTAGCAGAGAACATATAGAGATCTAAATGGTTTTTTACGAAAATGAACATATGCAAAAAAAGTTACTGAACTGTGCCTCAAATAAAATAG	TGCCTTGCACCGATGTGCATCTCCCCCAGCAGCGCAGCAGCCTAGTCGACCGAGCTGCGTAAAGCTATCAAGGAGCTCCTCAGTTTGTAGTAGCAGAGAACATATAGAGATCTAAATGGTTTTTTACGAAAATGAACATATGTAAAAAAAGTTACTGAACTGTGCCTCAAATAAAATAG
5H_42522641	60.211	CGGCTCTGAGGTCTTTCTAAGGAAATACTTGAATCCGAAGAAATGGAAATTACCTCAGCCTCTTCAACATCACTTTTCCTGTCTTCTCCCTGGAAGTTAAAGTACAAGGTTAGACCAGATCTATGATGCCTTAACGGGTGATCCAGGAATTTAC	CGGCTCTGAGGTCTTTCTAAGGAAATACTTGAATCCGAAGAAATGGAAATTACCTCAGCCTCTTCAGCATCACTTTTCCTGTCTTCTCCCTGGAAGTTAAAGTACAAGGTTAGACCAGATCTATGATGCCTTAACGGGTGATCCAGGAATTTAC
5H_120980375	62.194	TGGAATCAACACGTACACATTCATTTGCACACATGTTCCATTCCCGCATCTTTAGAGATCCGACGTTGTCTTTGTTCTGGCGAGGAAGGAACCAAGCGGAAGTACTGCGCAAGGAAGTGGCACTACCCTTTATCTGCGGTAGAACTGCTGTGG	TGGAATCGACACGTACACATTCATTTGCACACATGTTCCATTCCCGCATCTTTAGAGATCCGACGTTGTATTTGTTCTGGCGAGGAAGGAACCAAGCGGAAGTACTGCGCAAGGAAGTGGCACTACCCTTTATCTGCGGTAGAACTGCTGTGG
5H_78973416	63.081	TGATCGGCCCTCTCCATTCCTTCCCCTCGGTGAGCCTAGCTATCTTCCTCCCTTCCCCTCGTTAGATGCAACGTGGGAGACGTTGCCATGTGTCTCTGTTCGGGGAAGAGCACGGCAGTAGATGTGTGCGATGTGTCGTGCGTGTGTGCCTGAGCTCGTGCCGTTGCACAAAG	TGATCGGCCCTCTCCATTCCTTCCCCTCGGTGAGCCTAGCTATCTTCCTCCCTTCCCCTCGTTAGATGCAACGTGGGAGACCGTTGCCATGTGTCTCTGTTCGGGGAAGAGCACGGCAGTAGATGTGTGCGATGTGTCGTGCGTGTGTGCCTGAGCTCGTGCCGTTGCACAGAG
5H_108574841	64.252	AAACTTTTTATACCTTTGACATCTTTTGGACATGGAATTTTCTCTATTGCATCAACTTTAGCTTCATCTACTTCGATGCCTCATTCAGAAATTTTATGCCCGAGTACTATATCTTCATTCACCATAAAGTGGTACTTCTCCCAATTCAATACGAGATTAGTTTCTTCACATCTTTG	AAACTTTTTATACCTTTGACATCTTTTGGACATGGAATTTTCTCTATTGCATCAACTTTAGCTTCATCTACTTCGATGCCTCATTCAAAAATTTTATGCCCGAGTACTATATTTTCATTCACCATAAAGTGGTACTTCTCCCAATTCAATACGAGATTAGTTTCTTCACATCTTTG
5H_103416891	66.061	AGAGAGAGAGAGAGAGGTTTGTGGCCCGTGGAATGATTTTTGAAACACCGAAACACCCGATAATTAAACTGGCTATAGTGTCGCTATAGGTTTACCCGTTGGGTATCAAACTGCACGCGATTGTGACGAAATTTGGCACGAATTCTACCTACATAAAAATAAGACCGC	AGAGAGAGAGAGAGAGGTTTGTGGCCCGTGGAATGATTTTTGAAACACCGAAACACCCGATAATTAAACTGGCTATAGTGTCGCTATAGGTTTACCCGTTGGGTATCAAACTGCACGCGATTGTGACAAAATTTGGCACGAATTCTACCTACATAAAAATAAGACCGC
5H_104994995	68.474	AATAAATGACTGGTTCATCACCAAAAAGTCCATGCCCAGGATCGCATCAATATCCAACTCTCCAAGGACAATTGGAGAAGCCAGAAAAGAATAGCCGCCCATCTTGACAGAGACATCAGGAACGACCAGATGAGAACTCATTCGCATACCCAGAGATACCACATAAAAAGGATTATCCAATTGATGTGC	AATAAATGACTGGTTCATCACCAAAAAGTCCATGCCCAGGATCGCATCAATATCCAACTCTCCAAGGACAATTGGAGAAGCCAGAAAAGAATAGCCGCCCATCTTGACAAAGACATCAGGAACGACCAGATGAGAACTCATTCGCATACCCAGAGATACCACATAAAAAGGATTATCCAATTGATGTGC
5H_96998832	70.07	TTGCTGCTATTGAAGCCCACCGCTGCATCCTCCTCACCACTACCACCTCCATGGCCCGTCCTTGATGTTACCTATTTATCCTCGTCCCAAGGAAGATGTCCTCGTGCCTAGCCTTAGGATCAGCCCTCAACCTACCTCTTCCACGGCCAACACCACCGTTAGCT	TTGCTGCTATTGAAGCCCACCGCTGCATCCTCCTCACCACTACCACCTCCATGGCCCGTCCTTGATGTTACCTATTTATCCTCGTCCCAAGAAAGATGTCCTCGTGCCTAGCCTTAGGATCAGCCCTCAACCTACCTCTTCCACGGCCAACACCACCGTTAGCT
5H_99519352	70.708	CTCCACGCCCCGAACCGCTGTCCAAGCATCGCCATGATCCAACGGCTGCTCCAAGCAAGACCTTAACATCCAGCAGCAAGAACGTCAAGTGCGATAGGTCTGTTACGACTGACTCTTTAGAAAAGGCTGCCAAACAGCCCAACCCTGATGCGCCCAAGCCTCGGAAGGCTCTACCCC	CTCCACGCCCCGAATCGCTGTCCAAGCATCGCCATGATCCAACGGCTGCTCCAAGCAAGACCTTAGCATCCAGCAGCAAGAACGTCAAGTGCGACAGGTCTGTTACGACTGACTCTTTAGAAAAGGCTGCCAAACAGCCCAACCCTGATGCGCCCAAGCCTCGGAAGGCTCTACCCC
5H_251002962	72.063	TCCGCGATCTAGGCACTTGAATTTATTGATTGATCCTGCGATGTTTTTTAGATTAAAGACTGCATCATTTCTTCATTGATTGAATATGTCTTATTACTAATGGCATTGGTGGGTAATTTATTCCATCTCTATTGGTAATAATCAACTTACGATATCTAATCGTTGTGGTTTTTATATCTCACCATTAAA	TCCGCGATCTAGGCACTTGAATTTATTGATTGATCCTGCGATTTTTTTTAGATTAAAGAATGCATCATTTCTTCATTGATTGAATATGTCTTATTACTAATGGCATTGGTGGGTAATTTATTCGATTTCTATTGGTAATAATCAACTTACGATATCTAATCGTTGTGGTTTTTATATCTCACCATTAAA
5H_339524286	72.489	TGCGTGCTTGTATTGAAGGAAAGCTTCATGAAATAGCTCACCGTCCCACGACTATCATCTACTCTAAAAGGCCATTGGAGCTCCTTCACATGGATCCCTTTGGTCCTCTGTCTTTTGATAGTCTTGGGGGAAGAAAGTATTGCTAGGTGATTGTGGATGACTACTCAAGATACACT	TGCGTGCTTGTATTGAAGGAAAGCTTCATGAAATAGCTCACCGTCCCACGACTATCATCTACTCTAAAAGGCCATTGGAGCTCCTTCACATGGATCCCTTTGGTCCTCCGTCTTTTGATAGTCTTGGGGGAAGAAAGTATTGCTAGGTGATTGTGGATGACTACTCAAGATACACT
5H_271995345	72.914	GGTGACATGGCGCGCGTGATTGTAGGCGTACTCAATGATGGGGAGGCATTCTCTCCATTCCTTGAGATGTTTCTTGGTCAACACACGAAGAAGCGTTGAGAGCCTTCGGTGTGTCACCTCTGTTTGGCCATTGGTTTCTAGATGGTATGCCATAGAAAATAGGTGCTTGACTCCTAGCTTG	GGTGACATGGCGTGCGTGATTGTAGGCGTACTCAATGATGGGGAGGCATTCTCTCCATTCCTTGAGATGTTTCTTGGTCAACACACGAAGAAGCGTTGAGAGCCTTCGGTGTGTCACCTCTGTTTGGCCATTGGTTTCTAGATGGTATGCCATAGAAAATAGGTGCTTGACTCCTAGCTTG
5H_222502761	74.404	ATCATCATAGATACCTCATACCATTTTAGTGATATTGGCTTCCTTATGGACTCAAATGTGATTTCTCACATAAATATAAAATGTACAGTTTTGAAGCTTGAAGCTTTGCCAATCCTATCCTTTGCTTCCCTATGGATTCTCCAAACCATATCCAGCCACACCAAAGTCTTGGACTCAATCTAAAATAA	ATCATCATAGATACCTCATACCCTTTTAGTGATATTGGCTTCCTTATGGACTCAAATGTGATTTCTCACATAAATATAAAATGTACAGTTTTGAAGCTTGAAGCTTTGCCAATCCTATCCTTTCCTTCCCTATGGATCCTCCAAACCATATCCAGCCACACCAAAGTCTTGGACTCAATCTAAAATAA
5H_129505752	75.447	ACAAATTCTTGAATATCCACTTCAATATAATTGTATTGCACATGTGGAAAGAAATTTTCATTGGCTTTGATGTAAGCCCATTCAACATATCTCATGTCACTAACAGTTGGACTTTTGTCAAACAGAATAGTCTCATAAAAATCTTGTTGTTCCTTAGTGTGGAATCTAGGA	ACAAATTCTTGAATATCCACTTCAATATAATTGTATTGCACATGTGGAAAGAATTTTTCATTGGCTTTGATGTAAGCCCATTCAACATATCTCATGTCACTAACAGTTGGACTTTTGTCAAACAGAATAGTCTCATAAAAATCTTGTTGTTCCTTAGTGTGGAATCTAGGA
5H_155500321	75.873	TTTTTATCGATCTCATCTCCCTTGTTTCTAGCACGTTCTGCAATTCTAGCAGCTTCGTCACGAAAGTAAATAACTTGCCCATAAATATTATCAACTAGGAGACTCTTAACTATAGCAACATTAGGCTCAACATTAATTTGTTCAGAAGGTTTCGGTATCCTAACA	TTTTTATCGATCTCATCTCCCTTGTTTCTAGCACGTTCTGCAATTCTAGCAGCTTCGTCACAAAAGTAAATAACTTGCCCATAAATATTATCAACTAGGAGACTCTTAACTATAGCAACATTAGGCTCAACATTAATTTGTTCAGAAGGTTTCGGTATCCTAACA
5H_232992484	76.468	TCCTACCTTCTACCACCGCGAGCTACCTAGATTTGATTGTTTTCTCTCACGTTGATGTTGCCTTATCATTATGTCTTATTGTGCTACTCTTCCACTGCGTGCCTGTGTGCTCCCTAGTGAGTCCAGGTTATCGTCTAATGCGTCCAGGTTATTGTTGAATTTCGAATTTGTAATTGA	TCCTACCTTCTACCACCGCGAGCTACCTAGATTTGATTGTTTTCTCTCACGTTGATGTTGCCTTATCATTATGTCTTATTGTGCTACTCTTCCACTGCGTGCTTGTGTGCTGCCTAGTGAGTCCAGGTTATCGTCTAATGCGTCCAGGTTATTGTCGAATTTCGAATTTGTAATTGA
5H_179500252	77.213	GGGGACAGGAGACGCGGTAAATGATGCCATTGTTGGAGAAGAAGGTACGAAGGGACGTGTTAATGAATTCGCCGCCATTGTCACATTGCATGGTTTTGATAATGGTGTGAAATTGGTGGTAGATGTAAGTGAAAAATCGTTGGAGAGTGGGGGAGGTGTCAGATTTGTTGCGCA	GGGGACAGGAGACACGGTAAATGATGCCATTGTTGGAGAAGAAGGTACGAAGGGACGTGTTAATGAATTCGCCGCCATTGTCACATTGCATGGTTTTGACAATGGTGTGAAATTGGTGGTAGATGTAAGTGAAAAATCGTTGGAGAGTGGGGGAGGTGTCAGATTTGTTGCGCA
5H_159496110	78.383	CATTTTAAGATCTTCGTTTCATTTCGTAGGAGGCATAAAGGCTCTTAGGAATGTAAATAAATTTAGGTCTCATGCTTCGATGAGTGCTAGCATTAGTTTTGAATGGTCTAAAAGCGCAACCTAATTTATCAATAACCTCCTATATTTTATCAAGTCTACT	CATTTTAAGATCTTTGTTTCATTTCGTAGGAGGCATAAAGGCTCTTAGGAATGTAAATAAATTTAGGTCTCATGCTTCGATGAGTGCTAGCATTAGTTTTGAATGGTCTAAAAGCGCAACCTAATTTATCAATAACCTCCTATATTTTATCAAGTCTACT
5H_180525705	79.553	GGTGATCATGACTTATGAGTCGGGCTCCCCACAATCGGGTATGCCAAGAGCACTTGTTTCCTACTAGAAAATCAATTCTACTCCCTAACCTCCTTCCACGTGTGACTCATGCTTCGATTTTGACAGAAAAATGAAGAATGCAACTCATATTGCCCAAAACAGAGAT	GGTGATCATGACTTATGAGTCGGGCTCCCCACAATCAGGTATGCCAAGAGCACTTGTTTCCTACTAGAAAATCAATTCTACTCCCTAACCTCCTTCCACATGTGACTCATGCTTCGATTTTGACAAAAAAATGAAGAATGCAACTCATATTGCCCAAAACAGAGAT
5H_281009328	80.511	TGGGCACGATCTCTTCTGGTAGCAGAAGTTGGAGTAGACAAGAGAGCATCGACGAAGGCTTCAGCAGATGTCGCTGGAGTAGAGGCTGGAGGTGTAGACACTCGAGGTGGTGGACCATGAGCTGAAGCTTGAGATGATGAAGACGGTCTATCTTCTAGTTCTAGCACAGCTGCTAACCTGGGCCGG	TGGGCACGATCTCTTCTGGTAGCAGAAGTTGGAGTAGACAAGAGAGCATCGACGAAGGCTTCAGCAGATGTCGCTGGAGTAGGAGCTGGAGGTGTAGACACTCGAGGTGGTGGACCATGAGCTGAAGCTTGAGATGATGAAGACGGTCTATCTTCTGGTTCTAGCACAGCTGCTAACCTGGGCCGG
5H_137130860	81.362	CGTAGCTTGAAAAATTTGTTTCACTCTCAGATCAATAGGTCTCTTCCGCTTTGTGTCGTAACTTGTGGCTGAAGTTCAGTGAGCCAAACGAACTTACAGAAGTATCTCATGTTAGTGAACCTTCCCTCCGCGAAAGAATATGATAGTACAGCTATATGCTTTAAGTATTTCGATTTTTATATTACCGC	CGTAGCTTGAAAAATTTGTTTCACTCTCAGATCAATAGGTCTTTTCCGCTTTGTGTCGTAACTTGTGGCTGAAGTTCAGTGAGCCAAACGAACTTACAGAAGTATCTCATGTTAGTGAACCTTCCCTCCGCGAAAGAATATGATAGTACAGCTATATGCTTTAAGTATTTCGATTTTTATATTACCGC
5H_190002335	82.745	TCAGAATTTTCAGTACCTACAAAATTGCATGATTATTGGGAACCTACTATTAATATTACGCTTAAAGAGTATGAATGTAATGCTTTGTGTGACCTTGGTGCTAGTGTTTCAACTACACCTAAATTTCTTTGTGATCTGCTTGGTCTCACCGATA	TCAGAATTTTCAGTACCTACCAAATTGCATGATTATTGGGAACCTACTATTAATATTACGCTTAAAGAGTATGAATGTAATGCTTTGTGTGACCTTGGTGCTAGTGTTTCAACTACACCTAAATTTCTTTGTGATCTGCTTGGTCTCACCAATA
5H_202999523	84.342	GAAAACATACCACTGGACTAACGTACACTCCGAGGACGGACAATGGGATACATGCAAAGGGGTTCCCGAGAGAATACTCTCGGTCGGGGGAAACATATATCCCTTCTCCTATGAGGAGTCTTGGATAACATGCCCCCTTTGGTGTGATAACAA	GAAAACATACCACTGGACTAACGTACACTCCGAGGACGGACAATGGGATACATGCAAAGGGGTTCCCGAGAGAATACTCTCGGCCGGGGGAAACATATATCCCTTCTCCTATGAGGAGTCTTGGATAACATGCCCCCTTTGGTGTGATAACAA
5H_345006296	84.967	GCAATAGTATTACAAAATACTAAATCGCCCAAGCCCCAGGCACACAAAAAGAGCCGCCTAATCCCCTACACGTAGTCGCCTTGGCCCAACTACAAAGTCGCCTAACCGGGAAATTAACTCGACCAAGCCCACATGTTAAAGTCGCTAACAACACCCTCTAATATCGTGAC	GCAATAGTATTACAAAATACTAAATCGCCCAAGCCCCAGGCACACAAAAAGAGCCGCCTAATCCCCTACACGTAGTCGCCTTGGCCCAACTACAAAGTCGCCTAACCGGGAAATTAACTCGACCAAGCCCACATGTTAAAGTCGCTAACAACACCCTCTAATATCATGAC
5H_279903944	85.392	CATGAGTCGTGGCCTGCACGACACGTCAATGCTCTCTGATGGCTTAACTTTTATTACGGTGATTTTTCATGTATCAGGTCGAGAGAACCATTTGTGTAAGCGATTTTGGTTTAAAATTTCCTCTGTTACCGTACTAATAGCGTCATTGTTGTGTACTCAAAACTCATGT	CATGAGTCGTGGCCTGCACGACACGTCAATGCTCTCTGATGGCTTAACTTTTATTACGGTGATTTTTCATGTATCAGGTCGAGAGAACCATTTGTGTGAGCGATTTTGGTTTGAAATTTCCTCTGTTACCGTACTAATAGCGTCATTGTTGTGTACTCAAAACTCATGT
5H_253498899	85.818	GATTAAAGCATTATATTCCTCTTGCATAGCATGGCGCCAATTGGGATCCTTGAGGGCAGATTTTTAAGTGACAGGGATGGGTGAGAGAGGTGTGGTGGAGGAACAACGAGGAAGAGGCGTCGGGACATGCGGAAACCACGTTTGGCCCGAGA	GATTAAAGCATTATATTCCTCTTGCATAGCATGGCACCAATTGGGATCCTTGAGGGCGGATTTGTAAGTGACACGGATGGGTGAGAGAGGTGTGGTGGAGGAACAACGAGGAAGAGGCGTCGGGACATGCGGAAACCACGTTTGGCCCGAGA
5H_148989709	86.563	CTCACCAAGTCTCTCAGTGTCACTGGAAGTTGGATTGGGTTGATGCGGAAGCTCTACGTCAACGGCGTCCTTGCTCCAGCAGATGATGGTGTCGGGCTCCACCTGATCTCACTCAGAAGCGGGCCTGCGACCAAATCGGAGTGCGCCTTAGGAGGATGGGCTCACTAG	CTCACCAAGTCTCTCAGTGTCACTGGAAGTTGGATTGGGTTGATGCGGAAGCTCTACGTCAACGGCGTCCTTGCTCCAGCAGATGATGGTGTCGGGCTCCACCTGATCTCACTCAGAAGCGGGCCTGCGACCAAATCGGAGTGCGCCTTAGGAGGATGGGCCCACTAG
5H_148020397	88.052	AAAGACAACTTGGGAGAGATGGGACGAACTCCGTAAAGAAATGAGGAATTTATCTTGAAAATATTGGGAAAGATAGGATTGTCTTGAAAAGAAGCACTCCGGTTGGAAAAGAATTTGACATGACAACTCCGATTGACAAGAATTGACACGACAAATTGATTGAGAAAAA	AAAGACAACTTGGGAGAGATGGGACGAACTCCGTAAAGAAACGAGGAATTTATCTTGAAAATATTGGGAAAGATAGGATTGTTTTGAAAAGAAGCACTCCGGTTGGAAAAGAATTTGACATGACAACTCCGATTGACAAGAATTGACACGACAAATTGATTGAGAAAAA
5H_302999347	89.542	TGCCATGGCGCGTGGTGGGACAAAGACGAAGGGTGTTGCGATGGCGGTTCATGTGTGCTCGTTGAGATGTTGTTGTTGGCATTTATTTATTTTTTTCCGTTTAGGCTTAATGTGTTGTTAGCCTCACCTTGTGATCGGTAATCGATGCTTCATAATATAAAGTGAGGAAACTCTATTTCAAGAAAAA	TGCCATGGCGCGTGGTGGGACAAAGACGAAGGGTGTTGCGATGGCGGTTCATGTGTGCTCGTTGAGATGCTGTTGTTGGCATTTATTTATTTTTTTCCGTTTAGGCTTAATGTGTTGTTAGCCTCACCTTGTGATCGGTAATCGATGCTTCATAATATAAAGTGAGGAAACTCTATTTCAAGAAAAA
5H_314502417	89.861	TCAGGAATGACTTGTAGCACACGGCTACACACAGGTTGAAGGAATTGACTTTGATGAAACTATTGCACCTCTTGCTAGACTTGAAGCTATTCGTATACTACTTGCTGATGCTAACCATCACAATATTATACTATATCAAATGGATGTGAGAAGTGCATTCCTCAATGATAAGCTTGACGAAGA	TCAGGAATGACTTGTAGCACACGGCTACACACAGGTTGAAGGAATTGACTTTGATGAAACTATTGCACCTCTTGCTAGACTTGAAGCTATTCGTATACTACTTGCTGATGCTAACCATCACAATATTGTACTATATCAAATGGATGTGAAAAGTGCATTCCTCAATGATAAGCTTGACGAAGA
5H_178518271	90.181	TGGTCCTGTCATGTTCTAGTCGTCAATACGAGATCACAGGAAAAAGAATTTCCTGATTCGGAGATACGAGCAAAAAGTTAAACATGTTTAACAAAATTTATCGAGAATCTGTGTGAGTTAAAACAGGTCAAAAACTGGGTTAAATTTGATCCTGTAGCAACTGCACGTGTTCGTCGGG	TGGTCCTGTCATGTTCTACTCGTCAATACGAGATCACAGGAAAAAAAATTCCTGATTCGGAGATACGAGCAAAAAGTTAAACATGTTTAACAAAATTTATCGAGAATCTGTGTGAGCTAAAACAGGTCAAAAACTGGGTTAAATTCGATCCTGTAGCAATTGCACGTGTTCGTCAGG
5H_251995206	90.5	ATCAATCCATTCCGCACCCGAATCATTACCGTGTATAAGATTTAACGAATATCATATTTATAGCACTCGGGCATTCTCACAAGCATTGTAGAAAATTTCCTGTCCACGGATGAAGTTCAGATAAATCCATTGATTCTACAAGATGAACAAAGCGTCTATAGTTCTGCACAAC	ATCAATCCATTCCGCACCCGAATCATTACCGTGTATAAGATTTAACGAATATCATATTTATAGCACTCGGGCATTCTCACAAGCATTGCAGAAAATTTCCTGTCCACGGATGAAGTTCAGATAAATCCATTGATTCTACAAGATGAACAAAGCGTCTATAGTTCTGCACAAC
5H_144496642	91.244	TGTTCTTTTATTTCACAAGCTTGTTGCTAGCCTAGCTGGTAGCCGATCCGTGCCTGGACCATGAGGTCTCTGGTTCAAATCCCAGCCGCGCCATGCATAGTTTCGTTAATTTTTTTGGTCAGATTAGCTGTAGGTTGTGCTTCACATAGCGCTACACCTATCCC	TGTTCTTTTATTTCACAAGCTTGTTGCTAGCCTAGCTGGTAGCCGATCCGTGCCTGGACCATGAGGTCTCTGGTTCAAATCCCAGCCGCGCCATGCATAGTTTCGTTAATTTTTTTGGTCAGATTAGCTGTAGGTTGTGCTTCACATAGCGCTACACCTAGCCC
5H_243497651	92.443	GAAGAAATTATAGCACCCCCACATTCTTACTTCTGCTAAAGTAGCATAGCTTGCAAGGCATGAGAATCAGGTTGTGCAGATGTGGTAGAGATGAAATAATCAGGTTGTGGATATGTGGTAGAGATAATACAATTAGGATGTGCAGATGTGGTAGAGATGAAACACTCTTGT	GAAGAAATTATAGCACCCCCACATTCTTAGTTCTGCTAAAGTAGTATAGCTTGCAAGGCATGAGAATCAGGTTGTGCAGATGTGGTAGAGATGAAATAATCAGGTTGTGGATATGTGGTAGAGATAACACAATTAGGATGTGCAGATGTGGTAGAGATGAAACACTCTTGTG
5H_327997263	93.912	ACCAAAAATAGTTGCTCGGTCTCACCGAGTTGCTTCTCAGGAACCCTCAAACAGGAATCGGTGGAACCAATTTTACAAACTCGGTCTCACTGAGTTGCATTCTAAGGCAGATCAGATATGAAATTTCCTACTTCTCCTAATCTACTGACTTTATCTGGTGGATAGGAGGTTTGCA	ACCAAAAATAGTTGCTCGGTCTCACCGAGTTGCTTCTCAGGAACCCTCAAACAGGAATCGGTGGAACCAATTTTACAAACTCGGTCTCACTGAGTTGCATTCTAAGGTAGATCAGATATGAAATTTCCTACTTCTCCTAATCTACTGACTTTATCTGGTGGATAGGAGGTTTGCA
5H_175520392	94.976	AACTTTAACAGCAACAATCATAAATCAGCAAGAAGGCAAGGATACTTACATTTTGAGTCAAAGGTATGATTCATATACAAGGTTGAGTCTATTATGAATACAATTTGAAACCTGCTATACTACGGAAGGAAGCCAGAATGAGCTATGAACTTAGTGTTCAGTAAGAAGGACAACT	AACTTTAACAGCAACAATCATAAATCAGCAAGAAGGCAAGGATATGTACATTTCGAGTCAAAGGTATGATTCATATACAAGGTTGAGTCTATTATGACTACAATTTGAAACCTGCTATACTACGGAAGGAAGCCAGAATGAGCTATGAACTTAGTGTTCAGTAAGAAGGACAACT
5H_207014486	95.721	ATCCCCTCAAACCCGTCTACCAAACAAATAAAATGAGAGTAAGAAAATGACACTCCAAAATGAGAGACAATATTTCGATACAAATTTGATAAATAGAACAAATTTGCAATTTATTTGAAATACAAATTCCTTTTCCTTCTCAAGCTGTTACAAATTTGTTTTTTTTAATGTATT	ATCCCCTCAAACCCGTCTACCAAACAAATAAGATGAGAGGAAGAAAATGACACTCCAAAATCAGAGACAATATTTCGATACAAATTTGATAAATAGAACCAATTTGCAATTTATTTGAAATACAAATTCCTTTTCCTTCTCAAGCTGTTACGAATTTGTTTTTTTAATGTATT
5H_300489701	96.465	TGGCATTTACTAATTAGTACTAGTACTCCTAGGTGTATGCATAGTGTGAATCGGTCTCCACAACTGCATGCATGAGGACAGGCGGCTTGTTTACTGGTGAAGGGGTTAACTGTGCATTAAATTCTCAGCTAATTAGGCGCCCTCGTATTAAAACATTGCTAGTTCTTAGTCATCAACAAAAGAAAA	TGGCATTTACTAATTAGTACTAGTACTCCTAGGTGTATGCATAGTGTGAATCGGTCTCCACAACTGCATGCATGAGGACATGCGGCTTGTTTACTGGTGAAGGGGTTAACTGTGCATTAAATTCTCAGCTAATTAGGCGCCCTCGTATTAAAACATTGCTAGTTCTTAGTCATCAACAAAAGAAAA
5H_264499774	97.636	ACTTCCCTAAAATCTGTCCACCAACAATTTTTAGAGATCGTCTGTTTTATCCCGAAGACAACGTCAATGGAAAATGTCAAACTAAAGAAGTGTGGAGAATTTTATGGCATTGATTTTGGACTACAAATTTGTCTGAAATGGAGTTCGGATGTGATCCCTGGTCCCGTTTTATTCGAGGAAATT	ACTTCCCTAAAATCTGTCCACCAACAATTTTTAGAGATCGTCTGTTTTATCCCGAAGACAACGTCAATGGAAAATGTCAAACTAAAGAAGTGTGGAGAATTTTATGGCATTGATTTTGGACTACAAATTTGTCTGAAATGGAGTTCGGATGTGATCCCTGGTCCCGTTTTAATCGAGGAAATT
5H_287398901	97.955	CGTGCCTGCAGATTGAGCCATGGATGCCAAATGCCATGAAACCGACCTCTTGCCCGTGGATCTCATCAGCTCATTCTTGTCGAACATAGCTGATGTTTCTTCTCTCCCTCCATATGAACGGCTACTGGTACTCCCCGTATCCACCACCGCATGCCGCCGTCTAGCAAAGGAGGCTCGGCAGGATGTCG	CGTGCCTGCAGATTGAGCCATGGATGCCAAATGCCATGAAACCGACCTCTTGCCCGTGGATCTCATCAGCTCATTCTTGTCGAACATAGCTGATGTTTCTTCTCTCCCTCCATATGAACGGCTACTGGTACTCCCCGTATCCACCACTGCATGCCGCCGTCTAGCAAAGGAGGCTCGGCAGGATGTCG
5H_270987528	99.764	CGGTCGGATTTCATGCAAATATGACGGATTTCATACAGACAAAACGGATTTAATTACATTTCGAACATATTTTAACTAAAATATAAAACTATGTGCATGTACGCTCACGCATTGCTCCACTCCCACATCCGAGATATGCTACACTAGTTTACGGTGG	CGGTCGGATTTCATGCAAATATGACGGATTTCATACAGACAAAACGGATTTAATTACATTTCGAACATATTTTAACTAAAATATAAAACTATGTGCATGTACGCTCACACGTTGCTCCACTCCCACATCCGAGATATGCTACACTAGTTTACGGTGG
5H_277999776	101.787	TTTGCCTTGGTGTGGTTGCTCCACTGGACCTTGAATTACTTAATGGTACAACTTCGGGTACAACGCTCGGCTTCGTCCAGAATGCGGATCGGTCTCTCACAATAAGTGAGGCTGGGCTGAAGGTCAATTGCTTGATGATCAATGTCCTTATAAAGATCTAGGTGGCTTGGCTCTTGAAGGCACTTC	TTTGCCTTGGTGTGGTTGCTCCACTGGACCTTGAATTACTTAATGGTACAACTTCGGGTACAACGCTCGGCTTCGTCCAGAATGCGGATCGGTCTCTCACAATAAGTGAGGCTGGGCTGAAGGTCAATTGCTTGATGATCGATGTCCTTATAAAGATCTAGGTGGCTTGGCTCTTGAAGGCACTTC
5H_327008972	101.787	AAGAAACTCCATTTCATCTCTTAAATTTACATATGGTTCTGTTATCATTGATCATGAGCAGATTGCTGGATGTTTTTGGACCTCCTTTAAAACAGGATGGGATCCTCTCAAGGAATTAATTTGGCTTTCAATATTCAGTCTCTCATTCATAGGGTGGAAGGGCTTGATGTTCTGACATTACCTTTTAC	AAGAAACTCCATTTCATCTCTTAAATTTACATATGGGTCTGTTATCATTGATCATGAGCAGATTGCTGGATGTTTTTGGACCTCCTTTAAAACAGGATGGGATCCTCTCAAGGAATTAATTTGGCTTTCAATCTTCGGTCTCTCATTCATAGGGTGGAAGGGCTTGATGTTCTGACATTACCTTTTAC
5H_247497448	102.106	TAGTTGGGATCTGATGAATTGTTGGTTTATGATCATATTATTCACTGAAACTAGCTGAGCCTTTTCTGAATTCTATAATGTGTGGTTTATATAGCTATGTAATGCTTTTAGATCTATGGGATTTCTTTGTCCAAGTTGATTTATCGATCTTCTAT	TAGTTGGGATCTGATGAATTGTTGGTTTATGATCATATTATTCACCGAAACTAGCTGAGCCTTTTCTGAATTCTATAATGTGTGGTTTATATAGCTACGTAATGCTTTTAGATCTATGCGATTTCTTTGTCCAAGTTGATTTATCGATCTTCTAT
5H_341476889	102.987	ACAAAAAATTGACACAACAATGCTGAGATGGACGAACATGTAAATTTGTCTTTTCCATAGTAGATGACAATCATATACTCCATTCTCGCCAATGCATACAAATGACATAGTCATCATATGAAAAAGTTGGAAAGTGTGAAACATGCATATCGAGGTAACTATTAGATAACC	ACAAAAAATTGACAAAACAATGCTGAGATGGACGAACATGTAAATTTGTCTTTTCCATAGTAGATGACAATCATATACTCCATTCTCGCCAATGCATACAAATGACATAGTCATCATATGAAAAAGTTGGAAAGTGTGAAACATGCATATCGAGGTAACTATTAGATAACC
5H_273499233	103.306	ACAGACAAGGCCAAAATATACCCAAGGGAGTTGGCCTCAGAACCGACCATACCCGAGGAAGCATTCACGAAAGCTATCAAGAATGAGCATCAGTAGGGACAAATTATTGAGTCCGCGATACAAAGACTATTCCAGTCAGTGGGGTAAACCTTGAGTCTTTTCCCCATGGAC	ACAGACAAGGCCAAAATATACCCAAGGGAGTTGGCCTCAGAACCGACCATACCTGAGGAAGCATTCACGAAAGCTTCCAAGAATGAGCATCAGTAGGGACAAATTATTGAGTCCGCGATACAAAGACTATTCCAGTCAGTGGGGTAAACCTTGAGTCTTTTCCCCATGGAC
5H_179996341	104.37	TGCCTCTTCGTAGCTACTTGTGAAGAAGTCTGGGTGGTTCTCGTCTCTAAGACTAAGCTTAGAGACTCGGTGTTTAAAACAGGTTCTACCATCTAGGAAGGTTTTGAGGATTCTAGATGGGCTAGCTATCGTGAAGCACAAACTAGTCATCTAATCCCAAGATCTAAGACTCGACAAGT	TGCCTCTTCGTAGCTACTTGTGAAGAAGTCTGGGTGGTTCTCGTCTCTAAGACTAAGCTTAGAGACTCGGTGTTTAAAACAGGTTCTACCATCTAGGAAGTTTTTGAGGGTTCTAGATGGGCTGGCTATCGTGAAGCACAAACTAGTCATCTAATACCAAGATCTAAGACTCGACAAGT
5H_209231868	105.434	CTGAGGTTGTTCTATAGCAGAAGCCTAAGTAGCAGAAGAAGTGGCAGCAGCAGCTGCAGTAGCAGAATCCTCATTAAACTGTGTTACAACAACTTTTGCCTTTTTCTAGAGCTTAGAAAAATACTTGTATTTTTAATCAGGATAGTCTTCAATTGTGGCTACACTG	CTGAGGTTGTTCTATAGCAGAAGCCTAAGTAGCAGAAGAAGTGGCAGCAGCAGCTGCAGTAGCAGAATCCTCATTAAACTGTGTTACAACAACTTTTTCCTTTTTCTAGAGCTTAGAAAAATACTTGTATTTTTAATCAGGATAGTCTTCAATTGTGGCTACACTG
5H_353514037	106.075	GAACCAATGAATTCGTGTGAATGGAAGAAAGGTACTCCCTGTGTAAACTAATATAAAAAGCGTTTAGATCATTATTTTAATGATCTAAATACTTTTATATTAGTTTACGGAGGAAGTACTAAGGACATCTATAAAAATGACCCGTAAACCGTTCGCATATATCTGGACCGTGCTATGCGG	GAACCAATGAATTCGTGTGAATGGAAGAAAGGTACTCCCTGTGTAAACTAATATAAAAAGCGTTTAGATCATTATTTTAATGATCTAAATACTTTTATATTAGTTTACGGAGGGAGTACTAAGGACATCTATAAAAATGACCCGTAAACCGTCCGCATATATCTGGACCGTGCTATGCGG
5H_354976211	107.991	TACCGGGCTAGCAGATGTACCAGTACCAGAAGATAGCTATCTTCATCAGCTCAAGCTTCAGCTCCTGCTCTAGCACCACCAGTGTCTACACCTCCAACTCCTGCTCCAGTGAAATCAGTCAAAGCCTTCGTTGCTGCTCTCTTGTCTACTCCAACATCTGCTACCGAAGGAGATC	TACCAGGCTAGCAGATGTACCAGTACCAGAAGATAGCTATCTTCATCAGCTCAAGCTTCAGCTCCTGCTCCAGCACCACCAGTGTCTACACCTCCAACTCCTGCTCCAGTGAAATCAGTCAAAGCCTTCGTTGCTGCTCTCTTGTCTACTCCAACATCTGCTACCGAAGGAGATC
5H_359053291	109.055	TGCATTGTTCTTCCTTTGCATGCATGCATTCCTTCCATCTCTTGTCTTTGTGTTTGTTGCCTTGTGATCTTATGTTTGTGGTTGTGATGATGACTTGTGATGATGATATGTGAAGTGTGTGGAGTGATTCAAGTGTTAGTAGCAAGCACTATGTGGATTTCTAC	TGCATTGTTCTTCCTTTGCATGCATGCATTCCATCCATCTCTTGTCTTTGTGTTTGTTGCCTTGTGATCTTATGTTTGTGGTTGTGATGATGACTTGTGATGATGATATGTGAAGTGTGTGGAGTGATGCAAGTGTTAGTAGCAAGCACTATGTGGATTTCTAC
5H_356995367	109.48	TGATATTGGTGCTAGTATTAGTGCTATACCTTTTATGTTATATCAAGAAATTATGCATGATATAGCATCCTATGAAATTGAAGATATTCATGTCACTATTAAGCTTGCAAATAGTGATACTATTTACCACTTGGGATAGTTAGAGATGTTGAAGT	TGATATTGGTGCTAGTATTAGTGCTATACCTTTTATGTTATATCAAGAAATTATGCATGATATAGCATCCTATGAAATTGAAGATATTCATGTCACTATTAAGCTTGCAAACAGTGATACTATTTACCACTTGGGATAGTTAGAGATGTTGAAGT
5H_361450816	111.183	CTCTGGCGCGGCGGCGGCCGTGGCCGGGAAGTGGAAGGTGACGATGGAGCCGGGCCTGAAGTACTTGGACTGGAAGAAGTCGGAGACCTTCTCGAGCGCCTCCTCCTCGTCGTCGTCGTATTTGTCCGCCGCCACAAGGCGGTCCCTGACGGAGCTCTCGAGCTGCACGCCGTACTG	CTCTGGCGCGGCGGCGGCCGTGGCCGGGAAGTGGAAGGTGACGATGGAGCCGGGCCTGAAGTACTTGGACTGGAAGAAGTCGGAGACCTTCTCGAGCGCCTCCTCCTCCTCGTCGTCGTATTTGTCCGCCGCCACAAGGCGGTCCCTGACGGAGCTCTCGAGCTGCACGCCGTACTG
5H_390499209	117.867	GGAAGAATGTTTAGACAAAGTCACAAGACAAAAACAAAATCTACTCTCGCGTCATTACAATATTCAAGTGTTTGTCACCCGTCAAAGCTCGAAGAGACAGCTCCTCTTTAATCTTGCTAATAAAGACCACCGAAGAAACAACTGTGTTACGAAGTATTCTA	GGAAGAATGTTTAGACAAAGTCACAAGACAAAAACAAAATCTACTCTCGCGTCATTACAATACTCAAGTGTTTGTCACCCGTCAAAGCTCGAAGAGACAGCTCCTCTTTAATCTTGCTAATAAAGACCACCGAAGAAACAACTGTGTTACGAAGTATTCTA
5H_391026345	119.786	TATCATGCAACCTACAAAAGGTAGAATACAAGAAATGTATGCATGAAGTAGATACTTCTTACCGAGATAACATTGGATTGATGTAGTAGATAATTGTTCGTTGATCATCCTAACTTATCACCAATAAGCACATGGTGTCAACACCTTCCTTGTAAGTGAGCC	TATCATGCAACCTACAAAAGGTTGAATACAAGAAATGTATGCATGAAGTAGATACTTCTTATCGAGATAACATTGGATTGATGTAGTAGATAATTGTTTGTTGATCATCCTACCTTATCTCCAATAAGCACATGGTGTCAACACCTTCCTCGTAAGTGAGCC
5H_397973973	122.562	CAGAACTACAACCACTACCATGAGGAGGGTGGGCCAACTCACTTTTGCAAGGTGATCATGGCCCCGCAGGTGTAGGCCATATGATGCGGAGCATCCCGAGGTCATACCCATGGACTCTACACCAACCTATCAAGCTCCAAGTGATCCTATGACAAGAGCTCGTGCATACACCATTGAAACCGAGGTGA	CAGAACTACAACCACTACCATGAGGAGGGTGGGCCAACTCACTTTTGCAAGGTGATCATGGCCCCGCAGGTGTAGGCCATATGATGCGGAGCATCCCGAGGTCATACCCATGGACTCTACACCAACCTATCAAGCTCCAAGTGATCCTATGACAAGATCTCGTGCATACACCATTGAAACCGAGGTGA
5H_401994110	124.664	TAAACAATAATCATTATGATCATCATCCACGAGTACACATAGCACATGTTTCAAGCATATTAGGTAACTGATTTGAAGAAATAGAAATGTGCTCAATTTGCTTTCATCATATACAAATCATGCTTCCAACACTACAAACCGTGATTCAGAATCCAACAAT	TAAACAATAATCATTATGATCATCATCCACGAGTACACATAGCACATGTTTCAAGCATATTAGGTAACTGATTTGAAGAAATAGAAATGTGCTCAATTTGCTTTCATCGTATACAAATCATGCTTCCAACACTACAAACCGTGATTCAGAATCCAACAAT
5H_402495757	125.409	TTAGCTTGATCTGCCCGTAGAGGCATCACTGCATGTAGCGCTCGAACGTGGCGTCGACATTTTTCAGCCCGAACGTCATCGTAATGTAGCAAAACGCACCAAAGGGTCTGACGAAAGTTGTCTTCAACCGATTCGCTGGATTTAGCTTGATCTGGTGGTAGCGTGAATAGGC	TTAGCTTGATCTGCCCGTAGAGGCATCACTGCATGTAGCGCTCGAACGTGGCGTCGACATTTTTCAGCCCGAACGTCATCGTAATGTAGCAAAACGCACCAAAGGGTGTGACAAAAGTTGTCTTCAACCGATTCGCTGGATTTAGCTTGATCTGGTGGTAGCGTGAATAGGC
5H_413483087	126.636	ATAGATGGCATACAAGTCACTCGGATGAACTGTGTGCAATGAGTCAAAATAACACAAATAATTTGGTGTAACAAGATATGTATAATACCCGGCAAACAGGTCAATATTGTGTGGGAAGATCGATAATAACGCACATGATTCCTGAAAATAAGTTGTGTGT	ATAGATGGCATACAAGTCACTCGGATGAACTGTATGCAATGAGTCAAAATAACACAAATAATTTGGTGTAACAAGATATGTATAATACCCGGCAAACAGGTCAATATTGTGTGGGAAGATCGATAATAACGCACATGATTCCTGAAAATAAGTTGTGTGT
5H_417987736	128.019	GATCCATTCTGACAGCTGAAGAAATCATTGGCAGATATCTTATCATCATTGACAATGGAAAACAGTCTGGGAACCTCAAACTCTAAAGCATTAGATCAAAATAAAATAGAGTCCCCCATGTTGTAGAAGCAGAGGCTAGGGCTTTGTAATTGTCATTTAATT	GATCCATTCTGACAGCTGAAGAAATCATTGGCAGATATCTTATCATCATTGACAATGGAAAACAGCCTAGGAACCTCAAACTCTAAAGCATCAGATCAAAATAAAATAGAGTCCCCCATGTTGTAGAAGCAGAGGCTAGGGCTTTGTAATTGTCATTTAATT
5H_417023110	129.509	TCGATCTGGAAGCAAATAATTCACAAGGACCGAACTAGAAATTTCAGGCTAAGCATAACATCTAGTCTAGATAATTACCTCTGAAACCAGAGTTGCACCGGCAGCAAAACCAGCTACAGCTCCATTAATGATGTCCTTCTTCTTCCTGAGCATTTCAATAGAATGCTCTATGCCTACATACATAG	TGAAAAAGGAAGCAAATAATTCACAAGGACCGAACTAGAAATTTCAGGCGAAGCATAACATCTAGTCTAGATAATTACCTCTGAAACCAGAGTTGCACCGGCAGTAAAACCAGCTACAGCTCCATTAATGATGTCGTTCTTCTTCCTGAGCATTTCAATAGAATGCTCTACGCCTACATACATAG
5H_422041469	131.708	TGGAGAGTTTAGTTCAGGCAAGCTTACGTAACAACACGTATGCCATACATAGATGTAGAATTTTTGTGCTTCACATATGGACATCATCCAACAGTCCAGCTGCCGCCACCGCACAACATGCACAATCGAAGCCCACAACATTGTTGCAACTGCAACAGCTATAGGA	TGGAGAGTTTAGTTCAGGCAAGCTTACGTAACAACACGTATGCCATACATAGATGTAGCATTTTTGTGCTTCACATATGGACATCATCCAACAGTCCAGCTGCCGCCACCGCACAACATGCACAATTGAAGCCCACAACATTGTTGCAACTGCAACAGCTATAGGA
5H_410496043	132.56	GAATTGTTAACATAAATTATTTACATGCCAAACATCGTCTTGGTGATGAATTGTCAATACATGCTTCGACCATGTTGAAATGCCAAACCGTTGTGGTTCTCTATATCTTAGCCAAAATCTTTTACTGCCACATGCTAGATTTCTCAACTCTATATAAATTGCAT	GAATTGTTAACATAAATTATTTACATGCCAAACATCGTCTTGGTGATGAATTGTCAATACATGCTTCGACCATGTTGAAATGCCAAACCGTTGTGGTTCTCTATATCTTAGCCAAAATCTTTTACTGCCACATGCTAGATTTCTCAACTCTATATGAATTGCAT
5H_451983882	139.32	TAACAGTACGGTCCGCTGATGTGTTCCACATTTACGGATTGAAAAATAAAGGTAAACATGTGATGAAACATTTAGCATCACTAGAAGAGGGATCAAAAGAATATGTACCATCTAGATTCTTGGATAAAACAATTGGTGAAATAGTCATAGACCAGTTG	TAACAGTACGGTCCGCTGATGTGTTCCACATTTACGGATTGAAAAATAAAGGTAAACATGTGATGAAACATTTAGCATCACTAGAAGAGGGATCAAAAGAATATGTACCATCTAGATTCTTGGATAAAACAACTGGTGAAATAGTCATAGAAGAGTTG
5H_453002253	141.641	CCTTCGTTTATTCCATAATTCTTGTTTCGAGTTACAAATATGTGCAACTGAACCGGTATCAAATACCCAGGCACTGCTATGAGAGCTATTAAGGTACACACCAATAACATGTATATGGAATATACCTTTGTTAACTTTGCCAACCTTCTTATCAGCCAGATACTTTTGTTAGTTCCGCTTCCA	CCTTCGTTTATTCCATAATTCTTGTTTCGAGTTACAAATATGAGCAACTGAACCGGTATCAAATACCCAGGCACTGCTATGAGAGCTATTAAGGTACACACCAATAACATGTATATGGAATATACCTTTGTTAACTTTGCCAACCTTCTTATCAGCCAGATACTTTTGTTAGTTCCGCTTCCA
5H_450803506	143.897	AAAAGCAGGAGGCAGAACAAGGAAGGTGGCTTCTGCAAGGCCATCATGTTTGCAGTTGGCGTAGGCATCGTCGGTGCAGGGTTGCTCCTTGGATGGACCTTTGGGTGGCTGTTGCCCAGGTTGTAAGTTCTTCTACCTAGCGTGCAGTTCAACGA	AAAAGCAGGAGGCAGAACAAGGAAGGTGGCTTCTGCAAGGCCATCATGTTTGCAGTTGGCGTTGGCATCGTCGGCGCAGGGTTGCTCCTTGGATGGACCTTTGGGTGGCTGCTGCCCAGGTTGTAAGTTCTTCTACCTAGCGTGCAGTTCAACGA
5H_459449531	146.335	CTTACATTGTATTTCGAAGATTATGGCTAAATGATGGCCTCGAGAATTTGCCCGCGGATGGGTGAGCTGGTCAGTATCAATCAATCGGGATACATTCAAGGAAGGAACATACATGATAACTTCATGCTTGTACGACAAGTGGCCAGAAATCTGCATAGGAGA	CTTACATTGTATTTCGAATATTATGGCTAAATGATGGCCTCGAGAATTTGCCCGCGGATGGGTGAGCTGGTCAGTATCAATCAATCGGCATACATTCAAGGAAGGAACATACATGATAACTTCATGCTTGTACGACAAGTGGCCAGAAATCTGCATAGGAGA
5H_455504215	146.548	TCTCTACCTTCGTCAGATAAATGCTAGAAATGAATGAGTAATGCTCACAGAAGTTATCTAAACAAGATTTAGAGCGACTTATACTCCCAGATTTTGATGGGGACGAAGCATGGTAAACAAAAACAGAATCTTACGAACACCCTAGATATATCTATGATGATGCATG	TCTCTACCTTCGTCAGATAAATGCTAGAAATGAATGAGTAATGCTCACAGAAGTTATCTAAACAAGATTTAGAGCGACTTATACTCCCAGATTTTGATGGGGACGAAGCATGGTAAACAAAAACAGAATCTTACGAACACGCTAGATATATCTATGATGATGCATG
5H_473879393	149.706	CTTTGAGTCGGGTTTCTTCTTGCCAGCCCAGTCCTTCTTCTTCTTGGTTTTTCTTTAGCCCTGTCCTGGGACAGCAGCTACTTCGGCTTTACCCGATGGGTCACCCTTTCGCTTTTGCTTATTTCCAGCATTGCCCGACTAAGGAGCTTCGCTGGCTCGGCCCTTGCCGCTGTGCAGGCGGTCTTCTT	CTTTGAGTCGGGTTTCTTCTTGCCAGCCCAGTCCTTCTTCTTCTTGGTTTTTCTTTAGGCCTGTCCTGGGACAGCAGCTACTTCGGCTTTACCCGATGGGTCACCCTTTCGCTTTTGCTTATTTCCAGCATTGCCCGACTGAGTAGCTTCGCTGGCTCGGCCCTTGCCCCTGTGCAGGCGGTCTTCTT
5H_475986848	155.959	CCCCTTCACCCAAGGGAGATCGTGTGTTTGAGTAAATACATTGTCGGCTACTTTACAATATGCTTATCTTGATGAAAAGAAGATATATCCTAATATTATTAGTGCTAACCTTTTAGAGCATGAAGAAAAGAGATTACTTAAAACTTTAAAGAAGGAGAGGGCTGCTATTGGATATATTCTTGAT	CCCCTCCACCCAAGGGAGATCGTGTGTTTGAGTAAATACATTGTCGGCTACTTTACAATATGCTTATCTTGATGAAAAGAAGATATATCCTAATATTATTAGTGCTAACCTTTTAGAGCATGAAGAAAAGAGATTACTTAAAACTTTAAAGAAGGAGAGGGCTGCTATTGGATATATTCTTGAT
5H_479122337	159.555	CCTTGTAGTTCTATGTCGGTGGATGCCCCTATGGTTGGAGTGCCAAATGAGCCACCGACCACAAGTAATCATAATATTGAGGAGCAGAACTCATGTCATGAACGTGAATCAAGGATGTCTGCAAGCGTGAGCAATGCCAAAGTAATGGACACGTACG	CCTTGTAGTTCTATGTCGGTGGATGCCCCTATGGTTGGAGTGCCAAATGAGCCACCGACCACAAGTAATCATAATATTGAGGAGCAGAACTCATGTCATGACCGTGAATCAAGGATGTCTGCAAGCGTGAGCAATGCCAAAGTAATGGACACGTACG
5H_489038421	167.743	TGCCTACATGGGGAACCAGAGATAATTAAAATTTACGAACGATAAATTAAAAACATCATGGTTGTGTAATAAAAATGCAAAAAATTGATAGTCAAGTGAAAACTTGAAAAATTATCAACCTCAATTGTGTGAACATAAATAACATATTGAAGATCACTTAGATCTCAAAGTAATGG	TGCCTACATGGGGAACCAGAGATAATTAAAGTTTACGAACGATAAATTAAAAACAGCATGGTTGTGTAATAAAAATGCAAAAAATTGATAGTCAAGTGAAAACTTGAAAAATTATCAACCTCAATTGTGTGAACATAAATAACATATTGAAGATCACTTAGATCTCAAAGTAATGG
5H_499479552	172.988	AGTCTTCTTGAGGAATGTGTGAAGATATACCCTGTTGATGATATGGCAGGTTGTATTGATTGCCTCAGGCCAGAAGCGACGTGGAGTCTGATAATCTTCAAGCATAGTCCATGCCATTTCAACCAGAGTCCTATTCTTCGCTCAACAATGCCATTCTATTGA	AGTCTTCTTGAGGAATGTGTGAAGATATACCCTGTTGATGATATGGCAGGTTGTATTTGATTGCCTCAGGCCAGAAGCGACGTGGAGTCTGATAATCTTCAAGCATAGTCCATGCCATTTCAACCAGAGTCATGTTCTTCGCTCAACAATGCCATTCTATTGA
5H_509456420	177.51	AGAATAACCGATAATTTCAAGCTTTATTTCCTCGTTTGATAAAATGCCAATTCCATCGCTCCGTCCCGAGCTGCTTACAGCGAAACTTTTATTAAAACCTAGAGTACCTACCAAATTCTCAACACGAGAGCCCTCTATTTGGGTTTCCAGGATACAAACTATAGAGGGGG	AGAATAACCGATAATTTCAAGCTTTATTTCCTCGTTCGAAAAAATGCCAATTCCATTGCTCCGTCCCGAGCTGCTTACAGCGAAACTTTTATTAAAACCTAGAGTACCTACCAAATTCTCAACACGTGAGCCCTCTATTTGGGTTTCCAGGATACAAACTATAGAGGGGG
5H_510057453	178.68	ATTAATTAGTTAATACCATTCATGGTTGTGTGTGACTAGAGACACACTTGAAATCATTTTATAAATGTTTCTGTGAGTACCATGAAGTATCTCAATAATCCCACATAATGGTTAAGTAATCCATATATATCTTCCGAATGTGTTCAAGGAAGATCGAGTGACTCATTTA	ATTAATTAGTTAATACCATTCATGGTTGTGTGTGACTAGAGACACACTTGAAATCATTTTATAAATGTTTCTGTGAGTACCATGAAGTATGTCAATAATCCCACATAATGGTTAAGTAATCCATATATATCTTCCGAATGTGTTCAAGGAAGATCGAGTGACTCATTTA
5H_513283537	184.361	CAATACTGAAAAAATGTCATCTATTAGGTTCATCAATTTTTTTAAAAGTGCATCAATACTAAAAAATGTTTTTTCATTTTGATAAATACGAAATGAAAGAAAAACTAAACAAAAAATGGTCCAGAATAAAATCATCTCGAAAATAGAAAATTAGTCACCAATTAAAGAAATAATATATGGGAAA	CAATATTCAAAAAATGTCATCTATTAGGTTGATCAATTTTTTTAAAAGTGCATCAATACTAAAAAATGTTTTTTTCATTTTGATAAATACGAAATGAAAGAAAAACTAAACAAAAAATGGTCCAGAATAAAATCATCTCGAAAATAGAAAATTAGTCACCAATTAAAGAAATAATATATGGGAAA
5H_514315891	185.829	TATCTGCAAAGACGAAGACATTCTTCTCCACTGCTGTGGCCTCATGGGATGCTGATTTTTATGTCAAGGTGGATGATGATGTCCATGTCAACCTAGGTATAATGTTATACATACATATAAATATACTTATGAAATCCCAATCATTTTATTTTTGAATTTAATCCCAATCATAC	TATCTGCAAAGACGAAGACATTCTTCTCCACTGCTGTGGCCTCATGGGATGCTGATTTTTATGTCAAGGTGGATGATGATGTCCATGTCAACCTAGGTATAATGTTATACATACATATAAATATACTTATGAAATCCCAATCATTTTGTTTTTGAATTTAATCCCAATCATAC
5H_514651638	186.843	CTGCAGGTATATTTGATAAGGGCTTCTGACCCCTTGTCCAGAATGACACTGGTATGGGAAGGTGAATCCCAAGTTCATTGCATTGTGGAGCACCATCATGGACGCCTGTATTTATTCACAGATGCTGCAAGAGAAGGTGTCCATGTTAATTCACATTACCTAATGCAG	CTGCAGGTATATTTGATAAGGGCTTCTGACCCCTTGTCCAGAATGACACTGGTATGGGAAGGTGAATCCCAAGTTCATTGCATTGTGGAGCACCATCATGGACGCCTGTATTTATTCACAGATGTTGCAAGAGAAGGTGTCCATGTTAATTCACATTACCTAATGCAG
5H_519759458	190.849	CGATCCGTAGGATCACGCCCACATAGCATTCGAATAGGCCTGGAGCTGTAACGAGCTAGAACGGGGAAAAGTAGACGATGAGAGATTGTGCCACGAAGATATCATAGAACGTGAAGAAGGTGACTATAGTGAACTGAAGTGGGAGCAGAAACAAACTGACTCA	CGATCCGTAGGATCACGCCCACATATCATTCGAATAGGCCTGGAGCTGTAACGAGCTAGAACGGGGAAAAGTAGACGATGAGAGATTGTGCCACGAAGATATCATAGAACGTGAAGAAGGTGACTATAGTGAACTGAAGTGGGAGCAGAAACAAACTGACTCA
5H_526505934	193.603	TTATTGTTGAAGCCATTCACATACATAAAATTAAACATTGTGAAGGTCGAAACTCTAACGAATCTTTTGATTCTTATGGCAAGGATATTCCATTCGACGACGCGGACAATGTGAAGTATGGCTACTACGATAAAGACGAAGAGCTTGACATCGAGTATGAGAAG	TTATTGTTGAAGCCATTCACATACATAAAACTAAACATTGTGAAGGTCGAAACTCTAACGAATCTTTTGATTCTTATGGCAAGAATATTCCATTCGACGACGCGGACAATGTGAAGTATGGCTACTACGATAAAGACGAAGAGCTTGACATCGAGTATGAGAAG
5H_530656920	195.859	AAATCAATGATAATAAGCAAATAAGCAATGTCCAATTAACTGCAGACAATATAATAATCAAACTATATTAAACTATACAGTTGAAGCTCACAGCAGTATATTATGTGTAAATATGGAGATCACACCAGACTAATTTATGCAGCGAAGCACGTACCAAATTTCTCTGCGATCATATTCCAGTCAAGCA	AAATCAATGATAATAAGCAAATAAGAAATGTCCAATTAACTGCAGACAATATAATAATCAAACTATATTAAACTATACAGTTGAAGCTCACAGCAGTATATTATGTGTAAATATGGAGATCACACCAGACTAATTTATGCAGCGAAGCACGTACCAAATTTCTCTGCGATCATATTCCAGTCAAGCA
5H_533975063	196.91	CATGGTGCCGAAACATTTATAATCTCCTATAAATTAATTACATTATATGAACAAAATGTTTAGGCGAGGCTTGGTCCATCCTAGTTTCGGTCAAATATACATTTGAAATTTGCAAATCATATTGTTACGGTATAATCCAGTCAGAAATTAGAATCCCCTTGTTGGACTATGAACCAT	CATGGTGCCGAAACTTTTATAATCTCCTATAAATTAATTACATTATATGAACAAAATGTCTAGGCGAGGCTTGGTCCATCCTAGTTTCGGTCAAATATACATTTGAAATTTGCAAATCATATTGTTACGGTATAATCCAGTCAGAAATTAGAATCCCCTTGTTGGACTATGAACCAT
5H_534886896	197.543	ATCTAGGGGATTTTCCCTAATGTAAATAGGATATCTCATCCCTTTGTTGGGAACTTTTGCCATTGCTATAAAAATATGAAAGACATAGACTCCTCCTTGGAGAGCTCTTGTTATCCTTATTCTTGTGATTCCTTGAGAAGTCACTCCTAATATGTGCTCCAC	ATCTAGGGGATTGTCCCTAATATAAATAGGATATCTCATCCCTTTGTTGGGAACTTTTGCCATTGCTATAAAAATATGAAAGACATAGACTCCTCCTTGGAGAGCTCTTGTTATCCTTATTCTTGTGATTCCTTGAGAAGTCACTCCTAATATGTGCTCCAC
5H_546125793	211.34	AGAACAGATTGAACAGATGAGGAGAACCTCTTTTTTAGAAGAAGATGAGGAGAATTTCTTTTAGGGGTAAAGCAACTCTTTATTCATCAAAACCCACAAAAAGTGGGATTACATTTGAGTCATGGGGTTGCAAAAGCCACATATGGCGATCTGGACCT	AGAACAGATTGAACAGATGAGGAGAACCTCTTTTTTAGAAGAAGATGAGGAGAATTTCTTTTAGGGGTAAAGCAATTCTTTATTCATCAAAACCCACAAAAAGTGGGATTACATTTGAGTCATGGGGTTGCAAAAGCCACATATGGCGATCTGGACCT
5H_546806244	212.801	TACCTCCAACCCTAAAGGGTTTCCTTTGAACTGATGTAGACATGGACCCCATGGCCTCTGTCACTGGTCAAGAACTGAAGTGTTGGTTTTGTAAATTGTGTTCTAAACTTCTAGTAGACATACAATTATTTGAGGAATATACTCATATCAGTAACGTCTGTTTGC	TACCTCCAACCCTAAAGGGTTTCCTTTGAACTGATGTAGACATGGACCCCATGGCCTCTGTCACTGGTCAAGAACTGAAGTGTTGGTTTTGTAAATTGTGTTCTAAACTTCTAGTAGACATACAATTATTTGAGGAATATACTCATATCAGTAACGCCTGTTTGC
5H_551523361	219.168	CTAGTCCTTCTAAAAAAGGAAAAAAAAATTTATAGGACTATGAATGCTCCTATTGAACATGTTACAGAAAAAACTACTGAGAATCATAATGATGTTTCTATTTCTGATGCTGAGATACAATCTGGTAATGAACATTCACCTAGTGATGATACAAGTGAAAATGATAACAATGATGTTCACATT	CTAGTCCTTCTAAAAAAGGAAAAAAAAAATTATAGGACTATGAATGCTCCTATTGAACATGTTACAGAAAAAACTACTGAGAATCATAATGATGTTTCTATTTCTGATGCTGAGATACAATCTGGTAATGAACATTCACCTAGTGATGATACAAGTGAAAATGATAACAATGATGTTCACATT
5H_564563158	223.937	TATGTCATCTTATCTTCTGTGTTAGCCAGCAATTTCAAGATAAACGATAGAATAGTTCCATGGGACGAACTCATCAGTAGTGACGTCCTATTGAATGAGTCAGCTCAGGCATTAGCTAGGAGTGGGTGGCCCTAGGACCTTTGAGAAGATACGAAAAGAACTTCTCAGGTTGAATGAAAAGATGGAAG	TATGTCATCTTATCTTCTGTGTTAGCCAGCAATTTCAAGATAAACGATAGAATAGTTTCATGGGACGAACTCATCAGTAGTGACGTCCTATTGAATGAGTCAGCTCAGGCATTAGCTAGGAGTGGGTGGCCCTAGGACCTTTGAGAAGATACGAAAAGAACTTCTCAGGTTGAATGAAAAGATGGAAG
5H_568209246	226.834	CAAGTGGAATGCAAATGTAAGAAATATATGGTAGATGTCTTTTTGACAAATCCATGTTTGCGCTTAGTCGCCGCGGCCTCCTTACCCATACGAGTGCACTCCATATCCCATATGCTCGCCGAAGATATGACGACTCTGCTAAACTTGGGTTTACATTTTTTGGCTGCTTTTGAG	CAAGTGGAATGCAAATGTAAGAAATATATGGTAGATGTCTTTTTGACAAATCCATGTTTGCGCTTAGCCGCCGCGGCCTCCTTACCCATACGAGTGCACTCCATATCCCATATGCTCGCCGAAGATATGACGACTCTGCTAAACTTGGGTTTACATTTTTTGGCTGCTTTTGAG
5H_572405800	231.869	CCGTTACAAATCTTTATGCACAGTTTTGAGGGACCAGATGAAACCACTCGGTGAGACCGACCTATACAAACGGTTTGAACTTTAGGATTTTCGTAAGACCAGAAGAAATATATCGGCGAGACTGAGTCGTGCTAACCTAAGCACTTTCCACACTTCGGTGTCACCGATTG	CCGTTACAAATCTTTATGCACAGTTTTGAGGGACCAGATGAAACCACTCGGTGAGACCGACCTATACAAACGGTTTGAACTTTAGGATTTTCGTAAGACCAGAAGAAATATATCGGCGAGACTGAGTCTTGCTAACCTAAGCACTTTCCACACTTCGGTGTCACCGATTG
5H_574488070	232.614	CTGATGCGGCAAGTCAAATTGTAGGATCTTTGGCCGGCTGGCTGGATATTAGGATGAATCGGGCTAAAAAGACGATGACAAGAGTGCTTGACTGGACTCGCACTGAAGCCCACTCATGATGATAGATGGCGCGGCATCAATAAGAACAGACATGAGTATTCATTTTTTTTTGCGAATCAGACATGAG	CTGATGCGACAAGTCAAATTGTAGGATCTTCGGCCGGCTGGCTGGATATTAGGATGAATCGGGCTAAAAAGACGATGACAAGAGTGCTTGACTGGACTCGCACTGAAGCCCACTCATGATGATAGATGGCGCGGCATCAATAAGAACAGACATGAGTATTCATTTTTTTTTGCGAATCAGACATGAG
5H_572020865	233.039	GGCGCATTTGTAGACCTGAAACCCCACACGTCCGGGAGGGTTCTCGTCACGGCGTGCGGCGGCTATGGGCTGCCTAGGTCGGCATGGCTGTCCCTAGGGCCTCGTGGATCGATTCCCTCCAAGATAAGAACAAACGAAGAACGAGGATTACGATAC	GGCGCATTTGTAGACCTGAAACCCCACACGTCCGGGAGGGTTCTCGTCACGGCGTGCGGCGGCTATGGGCTGCCTAGGTCGGCATGGCTGTCCCTAGGGCCTCGTGGATCGATTCCCTCCAAGATAAGAACAAACGAAGAACAAGGATTACGATAC
5H_570180690	234.921	CTGAAAGTGTTACTATTATACAAGGGCCGAGTTGATGACCATATGTAGGATTCATGGATTAGGAGGCAACGAGGAAGTAGGCCATAGCGGAACACTACCAGGAGGCGTTGGAGGCCAGGGCTACCTCGTATGACCGCCCGGAGAGCACGGGATGGCCGAGACCCAG	CTGAAAGTGTTACTATTATACAAGGGCCGAGTTGATGACCATATGTAGGATTCATGGATTAGGAGGCAACGAGGAAGTAGGCCATAGCGGAACACCACCAGGAGGTGTTGGAGGCCAGGGCTACCTCGTATGACCGCCCGGAGAGCATGCGATGGCCGAGACCCAG
5H_579197798	238.216	TTTGCTTATATTACAAACTGTTTTTCCAGGAAATTGGTTAACACAACTCCTCCCGTTAACATTCTACACTGCAAGCTGCATCTGTGACCGGCTTAGAACTGTGCTGAAACACTCAGCAATCCGTTAAAAATAAATTATAGCAACCTCTTGTTGTGCTCTCATTG	TTTGCTTATATTACAAACTGTTTTTCCAGGAAATTGGTTAACACAACTCCTCCCGTTAACATTCTACACTGCAAGCTGCATCTGTGACCGGCTTAGAACTGTGCTGAAACACTCAACAATCCGTTAAAAATAAATTATAGCAACCTCTTGTTGTGCTCTCATTG
5H_577646420	239.701	TTCTTAAAGCATATCTAGACTCCGCCCCCGAAACTTTTAACACCTCAAACTGTTTTGTTTTTCAGGAATTAGCCCAGAGCTAACTAAACTTTTAACTCAAATTATTTAGCACCTAAAATTTGAGGAGTTACCCTCAAACTCGACTCACAATTTGAGAAGTCTCTCA	TTCTTAAAGCATATCTAGACTCCGCCCCCGAAACTTTTAACACCTCAAACTTTTTGTTTTTCAGGAGTTAGCCCAGAGCTAACTAAACTTTTAACTCAAATTCTTTTGCGTCTAAAATTTGAGGAGTTACCCTCAAACTCGACTCACAATTTGAGAAGTCTCTCA
5H_586274735	241.756	GTAGCAGCACGAAATGCTTGAGAACACCATTCAAAATTGGTCAACAACGTCCATGGAACGTCCCAAGTTACCTGCTACAACAATTATATGATTGCCAAAAGGGACACATGATCATTACATGCTTCAAGAACCTAAATCAGCCCGGCTTTTTTATAGGTACCTAAGC	GTAGCAGCACGAAATGCTTGAGAACACCATTCAAAATTGGTCAACAACGTCCATGAAACGTCCCAAGTTACCTGCTACAGCAATTATATGATTTCCAAAAGGGACACATGATCATTACATGCTTCAAGAACCTAAATCAGCCCGGGTTTTTTATAGGTACATGAGC
5H_587056427	242.359	TGTTTGAAGAATTTGGCGAGATGCTATGTGAGTGTGGGTCATATGTTCTGATTGAAGTTGTCAGGCATGTAAAGAAGGATTTCAAGGACAAATGGTGTAAAAATGAATTCATCATTCAGGTCAACGAGCTAGCCGACGAATTCAAGTGTGAGTGCCGAATGTTTGAACATTTCGGCATGGTGTGCA	TGTTTGAAAAATTCGGCGAGATGCTATGTGAGTGTGGGTCATATGTTCTGATTGAAGTTGCCAGGCATGTAAAGAAGGATTCCAAGGACAAATGGTGTAAAAATGAATTCATCATTCAGGTCAACGAGCTAGCCGACGAATTCAAGTGTGAGTGCCGAATGTTTGAACATTTCGGCATGGTGTGCA
5H_591799137	244.829	GAAGAGGATTCCATAGTATGGATAATTCCACGTACAAATCCTACTCGACCTCCTCGGCACACAAAACGCAAGTTGGAGATTTGAATGCTTCCATAGTAAAGTCCGATGTATGGGAAACCGGGCTGCCCAAGCAAAAGTTTTTCACCCGGGTCATCCTT	GAAGAGGATTCCATAGTATGGATAATTCCACGTACAGATCCTACTCGACCTCCTCGGCACACAAAACGCAAGTTGGAGATTTGAATGCTTCCATAGTAAAGTCCGATGTATGGGAAACCGGGCTGCCCAAGCAAAAGTTTTTCAACTGGGTCATCCTT
5H_594490721	248.389	TTTCTTCTCCCGGTACTCAACTTGCATAAGTTTGCTTATATGATCATTTGGAGCACCCACTAGTGCAGAATCCCGATTCGTAAGGACCTTTAGTGCCGGTTCTGCAACCGGCACTAAAGGATGGGGACTAAAACCCCCCTCTGCCTTTAGTGCGCACGAGCCCGCGCCAGG	TTTCTTCTCCCGGTACTCAACTTGCATAAGTTTGCTTATATGATCATTTGGAGCACCCACTAGTGCAGAATCCCGATTCGTAAGGACCTTTAGTGCCGGTTCTGCAACCGGCACTGAAGGATGGGGACTAAAACCCCCCTCTGCCTTTAGTGCGCACGAGCCCGCGCCAGG
5H_599429072	252.413	CACTAAATAGCTTAGGTTTTTAGAATATTTTAGGAGTTGGAATCATTGCATTTGGACCTATATTTAATTCTAGGGAGTTTTTGCAAGCTCGTGATAAAATAATAAAAAAGAAAAGATATTGTGCCTTCTCGGCCGAAACTGGCGTCAATTCAGTTG	CACTAAATAGCTTAGGTTTTTAGAATATTTTAGGAGTTGGAATCATTGCATTTGGACCTATATTTAATTCTAGGGAGTTTTTGCAACCTCGTGATAAAATAATAAAAAAGAAAAGATATTGTGCCTTCTCGGCCGAAACTGGCGTCAATTCAGTTG
5H_598089573	253.463	GTGCTGTCATCGATCGCAGGAGTGCAGCATCGGCGAAGCAGAGACGCCACCAAACTACGGTAGCCCCGACGAAATGTTCGTCAAGGATCTCAACCCCTGCTTAACCCCTTTTTCCAAGAGCAGATCCGAGGTATCACCACTGTTGCCAGCACAGTTTCCATCCATTTTTGCCCCTTATTCTAC	GTGCTGTCATCGATCGCAGGAGTGCAGCATCGGCGAAGCAGAGACGCCACCAAACTACGGTAGCCCCGACGAAATGTTCGTCAAGGATCTCAACCCCTGCTTAACCCCTTTCTCCAAGAGCAGATCCGAGGTATCACCACTGTTGCCAGCACAGTTTCCATCCATTTTTGCCCCTTATTCTAC
5H_599702514	254.066	TTTTTCCATTCATTTTCGCCTCCTATGTAGATCTACGTTTTACTGCCTGCTGTGTAAAACCTGTTTGTAGATCCGTACTTCACCATTTTAGCGACCATCTCTGAAGCTCTGAGTTGTTTCCCTTAAATAGTAGGAACTTCCTAAATCGCCCTTGTGTCCAGACCCGGTCCCTT	TTTTTCCATTCATTTTTGTCTCCTTTGTAGATCTACGTTTTACTGCGTGCTGTGTAAAACCTGTTTGTAGATCCGTACTTCACCATTTTAGCGACCATCTCTGAAGCTCTGAGTTGTCTCCATTAAATAGTAGGAAATTCCTAAATCGCCCTTGTGTCCAGACCCGGTCCCTT
5H_598568548	255.509	AGTGTGCCGGACTGGTCAACATCGAGTTTCTCAAACTCCTCTAGGAAACAAGATATGTCTTCTTGGCTGATCTTCCCCAGTTCTTTGAGCTTGTACACGACAAATTCAGCAGCACTGCACATATCAAGTTCACAAATCAACATCGATGCTCATTACCTGCAAAATCTTAAGGG	AGTGTGCCGGACTGGTCAACATCGAGTTTCTCAAACTCCTCCAGGAAACAAGATATGTCTTCTTGGCTGATCTTCCCCAGTTCTTTGAGCTTGTACACGACAAATTCAGCAGCACTGCACATATCAAGTTCACAAATCAACATGGATGCTCATTACCTGCAAAATCTTAAGGG
5H_605756330	266.834	CCTCATCATCTGAGTTCAGCTTCTTCCTAGACCTGGTAACTGCCTTGGGCATAACATGAGAGCTTCGAGTTCCTGGATCAAAAGCAGTCTTCTCAGGACTAGTGCCTGAGTCCACTTCCATGCTCTTCTCTCTGAAATTGTTCTGGTTATCTTCAGACCCTGACATGTTGACAAGCTAACAAGCAAACA	CCTCATCATCTGAGTTCAGCTTCTTCCTGGACCTGGTAGCTGCCTTGGACATAACATGAGAGCTTCGAGTTCCTGGATCAAAAGCAGTCTTCTCAGGACTAGTGCCTGAGTCCACTTCCATGCTCTTCTCTCTGAAATTGTTCTGGCCATCTTCAGACCCTGACATGTTGACAAGCTAACAAGCAAACA
5H_610443422	271.653	TAGTTGTCTGTCAGCATTATGTTAAGATGGCCACAGAATGGCACTCGTCACCTGTAAGTCTTGAAAGGGTGATCAGTTTTGTGGTTGTTGTTTATGAATGATGGTGGTGAAGAAGGAATTGTTCTTATTTCTACAAAATTTTGGATTGAAAGTTGTTTGATGA	TAGTTGTCTGTCAGCATTATGTTAAGATGGCCACAGAATGGCACTCGTCACCTGTAAGTCTTGAAAGGGTGATCAGTTTTGTGGTTGTTGTTTATGAATGATGGTGGTGAAGAAGGAATTGTTCTTATTTCTACAAACTTTTGGATTGAAAGTTGTTTGATGA
5H_609517746	273.036	CCCTCGCCTTCCTCGATTTCGCGTCGCCGTCTCTCCCCAGCAACCGTCTCATGCCAGTGGCCTGCTTCTTTCCAACTTCTGCCTTCTTCACTTGAGCAGTCTGCTTCTCTTCCTTGACAGGTCTGTTGTCTGAATTCTTCCTGAATCTTTTCAGAAAA	CCCTCGCCTTCCTCGATTTCGCCTCGCCGTCTCTCCCCAGCAACCGTCTCATGCCAGTGGCCTGCTTCTTTCCAACTTCTGCATTCTTCACTTGAGCAGTCTGCTTCTCTTCCTTGACAGGTCTGTTGTCTGAATTCTTCCTGAATCTTTTCAGAAAA
5H_610013446	274.057	GCTTGACATTAGTTGTGGAGATCACCACTACACATCTAAGTCCCTGAATTGCAATTTTTCAGATTACCGCCATACTCCCAAAGTGCACAGCCCACATCAAAGGTTAGCTACCTAGGGTCCGGACATCAACTATTCCCAATTTTGTGTGATTAATTTCTTACTTTATATGT	GCTTGACATTAGTTGTGGAGATCACCACTACACATCTAAGTCCCTGAATTGCAATTTTTCAGATTGCCGCCATACTCCCAAAGTGCACAGCCCACATCAAAGGTTAGCTACCTAGGGTCCGGACATCAACTATTCCCAATTTTGTGTGATTAATTTCTTACTTTATATGT
5H_617906714	283.057	GCCCTAGAGGGTTGGTTCCACCACGAAAAACTGACTACTAAGCTAGAGCCAGCTTGCAATTACCACATGTAGTCGATTGGCCATTTTAGATGTTAACTGTCTTTTTACAGTTTATCGTATTTAGCGTCAAAATGAATTCAGTTTTTTAACTTAAAATGTA	GCCCTAGAGGGTTGGTTCCACCACGAAAAACTGACTACTAAGCTAGAGCCAGCTTGCAATTACCACATGTAGTCGATTGGCCATTTTAGATGTTAACTGTCTTTTTACAGTTTATCGTATTTAGCATCAAAATGAATTCAGTTTTTTAACTTAAAATGTA
5H_624667887	285.556	GTGAAAAAGAAGAAGACTCACGTCAAGACCATCTTGCAGATGAACGTGAAGGAATATTGGGCATATCATGAGAGCAATCCTTATTCGCGCCCACACGAGCCCTCTCTCCAAGGTCGCCCATTCTGGAATAGACACCAAGCGACAATATGTCATGATGTTATTATGAGCAAGAAGAACTTTTTTGTGAG	GTGAAAAAGAAGAAGACTCACGTCAAGACCATCTTGGAGATGAACGTGAAGGAATATTGGGCATATCATGAGAGCAATCCTTATTCGCGCCCACACGAGCCCTCTCTCCAAGGTCGCCCATTCTGGAATAGACACCAAGCGACAATATGTCATGATGTTATTATGAGCAAGAAGAACTTTTTTGTGAG
5H_626446315	288.389	ATGTTTATATTTTACAGACTAGTAGTATTATGTTTATACTTTATTATAGACTAGTTGGTGGTTGATGATGGATTGATGGTTACTTGGAAATTTCTGTTCCCTTGGTTTATTGAATCTTTGGAGATAGTGCTGCCCATGAATATTCTGGCCTGGAGACCTCATTCCTCGGTTGAATTCCATCCATT	ATGTTTATATTTTACAGACTAGTAGTATTATGTTTATACTTTATTATAGACTAGTCGGTGGTTGATGATGGATTGATGGTTACTTGGAAATTTCTGTTCCCTTGGTTTATTGAATCTTTGGAGATAGTGCTGCCCATGAATATTCTGGCCTGGAGACCTCATTCCTCGGTTGAATTCCATCCATT
5H_633656526	292.452	CTGCAAAATGACCGACGACGGACATCAGAAACGCTGCGCGCTTTATTATTAGGTGAGATTTTTTCTTATTGATGTTCTATTGCCAAAGCAATACAGCTCCAAAGAAATACATTCTTCTGTTAACACCCACATGCAAACCATAAAAGGACATAATAAAGTATGGAATCGTAATAAG	CTGCAAAATGACCGACGACGGACGTCAGAAGCGCTGCGCGTTTTATTATTAGGTGAGATTTTTTCTTATTGATGTTCTATTGCCAAAGCAATACAGCTCCAAAGAAATACATTCTTCTGTTAACACCCACATGCAAACCATAAAAGGACATAATAAAGTATGGAATCGTAGTAAG
5H_636369816	294.282	TGATGGTGCACTCTGCAAAATCTTCCCTGATGATCCTCTGAATCACGGCATCGGTTTGGGAATCCACCGACGCGGTGGCCTCGTCCATGAACAGTATTTTACTGTGTTTCAGCATCACCCGGCCTAGGCAAAGCAGTTGCCGCTGTCCCACACTCCAGTTCTCGCCGTTGTCGA	TGATGGTGCACTCTGCAAAGTCTTCCCTGATGATCCTCTGAATCACGGCATCGGTTTGGGAATCCACCGACGCGGTGGCCTCGTCCATGAACAGTATTTTACTGTGTTTCAGCATCACCCGGCCTAGGCAAAGCAGTTGCCGCTGTCCCACACTCCAGTTCTCGCCGTTGTCGA
5H_636803891	298.344	CCATCGCGACAACAATCTCGACTCGCCTCTTGTCATCTTCTCCTCGACAGGTTCAGGACAATGCAGAGCAAATTATTTTTTGTGGAGCTATATCCCAAGAAAAGATATGTGTGAATTAAACTTAAATTCTAATTGTAGCAAAGCCAAAACATCGGGAAACATAGTAACAATAGTTA	CCATCGCGACAACAATCTCGACTCGCCTCTTCTTGTCATCTTCTCCTCGACAGGTTCAGGACAATGCAGAGCAAATCATTTTTTGTGGAGCTAGGTCCCAAGAAAAGATATGTGTGAATTAAACTTAAATTCTAATTGTAGCAAAGCCAAAACATCGGGAAACATAGTAACAATAGTTA
5H_637880332	300.293	ACTCATGAATCTTCGAGTGTTCGGCAGGTTCTCGCTGGGAGCACTGAAGTACTTAGGCGACTGATAAGTTGCAGCTAAGTCCCCAAGTGTGGACGATGTCCTCACTCGGAGTAGGTTTTAAGTTAGGCTAAGTCAGGTTCGCAACTAAGCCTCCGAGTGTGGATGTTGTCCTT	ACTCATGAATCTTCGAGTGTTCGGCAGGTTCTTGCTGGGAGCACTGAAGTACTTAGGCGACTGATAAGTTGCAGCTAAGTCCCCAAGTGTGGACGATATCCTCACTCGGAGTAGGTTTTAAGTTAGGCGAAGTCAGGTTCGCAACTAAGCCTCCGAGTGTGGATGTTGTCCTT
5H_638586884	302.734	ATGCTACATTCTCGAATTAAACATATTCAAGTTCATCGTCATTTCATTCATGATCATGTTGCCAAAGGAGATATCAATCTCAAGCATGTCCGAACTAACAAACAATTGGCCGATATCTTTACTAAGTCACTTGATGGGAAAGTGTTTTGTCACTT	ATGCTACATTCTCGAATTAAACATATTCAAGTTCATCATCATTTCATTCATGATCATGTTGCCAAAGGAGATATCGATCTCAAGCATGTCCGAACTAACAAACAATTGGCCGATATCTTTACTAAGTCACTTGATGGGAAAGTGTTTTGTCACTT
5H_646703549	314.677	ATCATTTCTGACAAAAATAGAATTTTAATCCAATGTATGTTATTAAACGAATGGAAAAAATGGATTTTCTATTTGTCCATTGTAGATATAACGAAAGAAAGAGTAAGGATGCTAAAGGTGGGAGCAAGGCTACTAGAGCGGTTAGCAAGTGGGATCTACAAAGCTTACC	ATCATTTCTGAAAAAAATAGAATTTTAATCCAATGTATGTTATTAAACGAATGGAAAAAATGGATTTTCTATTTGTCCATTGTAGATATAACGGAAGAAAGAGTAAGGATGCTAAAGGTGGGAGCAAGGCTACTAGAGCGGTTAGCAAGTGGGATCTACAAAGCTTACC
5H_647588829	317.299	TCTCAAATTTGGATTTAATTAAAACTTTTTAAGCAGATGCTATGAGTGCCATGATTGTCATTGATTGTATGTATGATTGAGTGTGTGGATCTAAAAATAATTTTATAATATAATATTTCCATAAAAAACATTTTTCTCATTTTTGTTAATTCAAAACCTTTCTTTGGGGTTT	TCTCAAATTTGGATTTAATTAAAACTTTTTAAGCAGATGCTATGAGTGCCATGATTGTCATTGATTGTATGTATGATTGAGTGTGTGGATCTAAAAATAATTTTTATAATATAATATTTCCATAAAAAACATTTTTCTCATTTTTGTTAATTCAAAACCTTTCTTTGGGGTTT
5H_647382841	319.371	TGATGGCGATCCGCGCACACGATGCTTGACGGAGATTTGTCAAGGGTATCCAGGTGAAAACCTCGTTCTCGACTTGTTACCAAGACCAGCAATGGAGGCATTTTTTTTATGTCGTTATCTTTTTAAAGACATCGTCGTGGAGAAGCTCCGACCTCTATCTGCTACCCTTC	TGATGGTGATCCGCGCACACGATGCTTGACGGAGATTTGTCAAGGGGATCCAGGTGAAAACCTCGTTCTCAACTTCTTACCAAGACCAGCAATGGAGGCATTTTTTTATGGCGTTATCTTTTTGAAGACATCGTCGTGGAGAAGCTCCGACCTCTATCTGCTACCTTC
5H_649403794	324.696	CATTATGGAAGAATAACAAAGGAAGATAAATGCAATGTCCAACTTAAATTGTATGAACAAACAATCGGGCTTTCCTAGCAGATTTGGAAGTTTCATGGAAGAATAATCGAGGAAGATAAATGCATGTCAAAGGGTAAACAATCTATGTTGGACTGGATTATAAGGGTTTCGGTTGCACTGAACTC	CATTATGGAAGAATAACAAAGGAAGATAAATGCAATGCCCAACTTAAATTGTGTGAACAAACAATCGGGCTTTCCTAGCAGATTTGGAAGTTTCATGGAAGAATAATCGAGGAAGATAAATGCATGTCAAAGGGTAAACAATCTATGTTGGACTGGATTATAAGGGTTTCGGTTGCACTGAACTC
5H_657884246	334.122	CTCCGGACAATTTTGCAGCTGGAAGAACAACGTGAAGCTAGAGCTACCAGCCTGAGCTCGCTGTTTCCTTCCAAGATAGACTAGGTATTACGGCTTGCTTAACTAAATGGATAGACAGAACAGACATGAGTCACATGATACATATGTGCGTTTTGGGTCCCTGGTTTTTCCTGTTTCCTTCTAACG	CTCCGGACAATTTTGCAGCTGGAAGAACAACGTGAAGCTAGAGCTACCAGCCTGAGCTTGCTGTTTCCTTCCAAGATAGACTAGGTATTACGGCTTGCTTAACTAAATGGATAGACAGAACAGACATGAGTCACATGATACATATGTGCGTTTTGGGTCCCTGGTTTTTCCTGTTTCCTTCTAACG
5H_659297967	337.358	GGATCTATCTATAAAAAATCAGAAATTTGCTCTTCGAAATCAAAATATATACATGCATCCTGTTTGGTATGAAAATTATGAAAACTTTCATGGGATCATTTTATTATCTTGAAAACCGTGTTTAAACTTTTTGAAATTTTTCAACACATGGTATGTACATTGCTTTCTAACTGATGCA	GGATCTATCTATAAAAAATCAGAAATTTGCTCTTCAAAATCAAAATATATACATGCATCCTGTTTGGTATGAAAATTATGAAAACTTTCATGGGATCATTTTATTACCTTGAAAACCGTGTTTAAACTTTTTGAAATTTTTCAACACATGGTATGTACATTGCTTTCTAACTGATGCA
5H_663356761	338.535	CATTCTCTGGATCGCCCCCTGGTTGTCACACCGCTTCAACAAGAAGATCAAGGCAAAGGTAAATAGTACATTAGTACTTCATGCCATTGTTATCTATTTAAAGTTTTAGCTAGACAAGTTAGCCAATATCACAAAGTAGCAGATTAGTTTCATTGTGAGCAAGTGTCAATTCA	CATTCTCTGGATCGCCCCCTGGTTGTCACACCGCTTCAACAAGAAGATCAAGGCAAAGGTAAATAGTACATTAGTACTTCATGCCATTGTTATCTATTTTAAGTTTTAGCTAGACAAGTTAGCCAATATCACAAAGTAGCAGATTAGTTTCATTGTGAGCAAGTGTCAATTCA
5H_665599560	340.494	ACCAATCTGCCAATCATGAGAAGTGACAAGATATGCTTCCACAAAACTGATACAGCGACACATACCTTCCACAAAACTAATCAGGGAGTGTGATCAGCCGAGTTTTTGAGTCGTATACCATCACGGTTTTGCAACTGGGAAGAAAGAAGACATTACATCAAT	ACCAATCTGCCAATCATGAGAAGTGACAAGATATGCTTCCGCAAAACTGATACAGCGACACATACCTTCCACAAAACTAATCAGGGAGTGTGATCAGCCGAGTTTTTGAGTCGTATACCATCACGGTTTTGCAACTGGGAAGAAAGAAGACATTACATCAAT
5H_668996473	343.81	TTTTAATCTTTTCTGTAAAACGATGTACTTTTTACTTTTTCCGGAACTCGTTGGCTATGTACATCTTGTTATGTAGAGTCCAGACATTCTCTCATTGCAGTTGCACCTGATGCCGTGTGTAGCTCTGGACGGCTTGGTGCGTGTAGGGTAGTTCTATAT	TTTTAATCTTTTCTGTAAAACGATGTATTTTTTACTTTTTCCGGAACTCGTTGGCTATGTACATCTTGTTATGTAGAGTCCAGACATTCTCTCATTGCAGTTGCACCTGATGCCGTGTGTAGCTCTGGACGGCTTGGTGCGTGTAGGGTAGTTCTATAT
Chromosome	"6H"
6H_1054651	0	GCTGCTCAAGTCTGACGAGTGCCTCCTCATCACCATCAACTCTGCTGGCTGTGTCATCGAGACCATCTACATCATCGTCTACCTCACCTACGCACCAAAGCAAGCTAAGGTACTTGATGGCTCGGAACTCAGCTGCATATTTCCCCTTAGAAAA	GCTGCTCAAGTCTGACGAGTGCCTCCTCATCACCATCAACTCTGCTGGCTGTGTCATCGAGACCATCTACATCATCGTCTACCTCACCTACGCACCAAAGCAAGCTAAGGTACTTGATGGCTCGGAACTCAGCTGCACATTTCCCCTTAGAAAA
6H_7158613	7.109	CACGTCCTCAGAATGAATTTGGAATTCTGATACAGAAGCCGTGTTCATAGCTTTGGGGGAAATTTCTGAGTTAACTTTCTCAGCTTTGTTACTATTACGATCATCTTGCAGGATGGCACCAATGGGCTGATGTTTAGAATGTGGTTCAGAAGCAACGATCCGCAGG	CACGTCCTCAGAATGAATTTGGAATTCTGATACAGAAGCCGTGTTCATAGCTTTGGGGGAAATTTCTGAGTTAACTTTCTCAGCTTTGTTACTATTACGATCATCTTGCAGCATGGCACCAATGGGCTGATGTTTAGAATGTGGTTCAGAAGCAACGATCCGCAGG
6H_13646909	19.839	ACATCCTGCTTTGAAGCCATCGATGCAAGGCTTTAAAGCCATAAAGAATTTGGAGAAATAAACCTTGTCATCTTCTGATACCTCAGTATCTATCTCGACAACACTGCCAAGTGACCTTTTCTCCACCTCTGCTTTGAAATTGAAAAGCAGCCTAAATGTGTTTGCC	ACATCCTGCTTTGAAGCCATCGATGCAAGGCTTTAAAGCCATAAAGAATTTGGAGAAATAAACCTTGTCATCTTCTGATACCTCAGTATCTATCTCGACAACACTGCCAGGTGACCTTTTCTCCACCTCTGCTTTGAAATTGAAAAGCAGCCTAAATGTGTTTGCC
6H_16164531	24.818	TGGGCTACAAACAGGATGGTATGGATCGTCGCCCATATCATTTGGGGCGAGAAGGATCGGGCATTGGTAGTGCAGCCCTTTCATGGCGCAAAGATGGTACTGCATCCCGTAGTAGTGGAAGAAGCAGCAAGGAGGAGGAGAGAGAGGTGACTAGT	TGGGCTACAAACAGGATGGTATGGATCGTCGCCCATATCATTTGGGGCGAGAAGGATCGGGCATGGGTAGTGCAGCCCTTTCATGGCGCAAAGATGGTACTGCATCCCGTAGTAGTGGAAGAAGCAGCAAGGAGGAGGAGAGAGAGGTGACTAGT
6H_19335902	30.547	GCATGATTGGGCGGCAACGGATGTTGCCAACATTTTCATGTCACGGAAAAGTCTTGGCCAGTATAGCATGACAGAAGTAATCGGTTCTATTGCAGGAGTATTCGACAGATCAAGTAGTCAGATTGGATCATGACGCCAGGCTTCGGGTTAGAACAACAAGTGTTGTTCAAAAGAAACGGCGGAGGTTG	GCATGATTGGGCGGCAACGGATGTTGCCAACATTTTCATGTCACGGAAAAGTCTTGGCCAGTATAGCATGACAGAAGTAATCGGTTCTATTGCAGGAGTATTCGACAGATCAAGTAGTCAGATTCGATCATGACGCCAGGCTTCGGGTTAGAACAACAAGTGTTGTTCAAAAGAAACGGCGGAGGTTG
6H_34029859	42.423	CAACAACCGAGGACTTCGTCGGAGGGTACATTCGCTGCAAGCTCCCCTTGGTGAGTTTATCCACTCTGTTTCAGATCTGTTCTGTTCTCTGTTTTTGGCACATTTACTGCTATCCTAGGGGTCCTTCTAGTGCATGTGTACTGCTATCCTAGGGGGTTCTTCTAGTGCATGTATGGAC	CAGCAACCGAGGACTTCGTCGGAGGGTACATTCGCTGCAAGCTCCCCTTGGTGAGTTTATCCACTCTATTTCAGATCTGTTCTGTTCTCTGTTTTTGGCACATTTACTGCTATCCTAGGGGTCCTTCTAGTGCATGTGTACTGCTATCCTAGGGGGTTCTTCTAGTGCATGTATGGAC
6H_34872766	42.848	TATGTGTGACAATTTTTTATGCTAATTCAAATTGTTTAACAAGAAAGGGCCCTGTAAATGTCCCCGTTTGCAGCAACCTTTGTAAGACTGAAGGCAAGAGAGCTTCTACTTTGAGAGAATGATCGTCACCTTTGCACCAAGAAGAAAACCTTTGGC	TATGTGTGACAATTTTTTATGCTAATTCAAATTGTATAACAAGAAAGGGCCCTGTAAATGTCCCCGTTTGCAGCAACCTTTGTAAGACTGAAGGCAAGAGAGCTTCTACTTTGAGAGAATGATCATCACCTTTGCACCAAGAAGAAAACCTTCGGC
6H_49057126	50.554	GACAATTTTATTATTAATGTAAATTTTTTAATTGGCATGGTCTTTTTATTTTTGCTTTTTCCTTTGATCTAACTATTTTTATGATTTGTTTTTACACTGGACAAAAAAGTCAACAAAAATTATGGTACGTCACTTTTTTTGTTCCATGGGAAAAATAAACAAATAAATGTTTTCCAACACA	GACAATTTTATTATTAATGTAATTTTTTTAATTGGCATGGTCTTTTTATTTTTGCTTTTTCCTTTGATCTAACTATTTTTATGATTTGTTTTTACACTGGACAAAAAAGTCAACAAAAATTATGGTACGTCACTTTTTTTGTTCCATGGGAAAAATAAACAAATAAATGTTTTCCAACACA
6H_49499092	53.734	GCTCTGGATTGCCATGCCAAAGTTCCAAGCGATGTTCAGTGTCGACAATCTGGAAAGCATGAGGTAGCAGAGAAGCGCCCTAGATGCATAGTTGTGGCGTCTCAGGGACGCAGTTGAGGAGGCTGAGGATTCCATCGGTGAACTTGAGTACTACCAACTCGATGCTAAGGCT	GCTCTGGATTGCCATGCCAAAGTTCCAAGCGATGTTCAATGTCGACAATCTGGAAAGCATGAGGTAGCAGAGAAGCGCCCTGGATGCATAGTTGTGGCGTCTTAGGGACGCAGTTGAGGAGGCTGAGGATTCCATCGGTGAACTTGAGTACTACCAACTCGATGCTAAGGCT
6H_51002360	56.497	CGTACAACTTTTGGTTGAACAAACTTTGACTATCATAGTAGTAATAACTTTGGCTGGAACATTTAAGATATATAGGTAAGTGACTACAATCATGAGTGAACTGTTATTTGGTACCTTTCAGTATTTATCTAAGTTAAATTGACTTTCACATTACCAA	CGTACAACTTTTGGTTGAACAAACTTTGACTATCATAGTAGTAATAACTTCGGCTGGAACATTTAAGATATATAGGTAAGTGACTACAATCATGAGTGAACTGTTATTTGGTACCTTTCAGTATTTATCTAAGTTAAATTGACTTTCACATTACCAA
6H_70910969	57.54	GATTTCTGAATTACACTACAGTCATCGATAACGCTAATTGCAAAACGAGGCATAAGAGTGTGTCATGCCAGTAAATTCTCTCTACCGTGGGATCCCAATCAAATAGACAGAAATGAGCAAGACAAATACTAGACACCTAAAATATGAAACCGTGTGCGCATATATATTCATAAGAAG	GATTTCTGAATTACACTACAGTCGTCGATAACGCTAATTGCAAAACGAGGCATAAGAGTGTGTCATGCCAGTAAATTCTCTCTACCGTGGGATCCCAATCAAATAGACAGAAATGAGCAAGACAAATACTAGACACCTAAAATATGAAACCGTGTGCGCATATATATTCATAAGAAG
6H_95481141	58.157	AGCTAATTCAGATAATTTGAGCTGAAATGATGAAAGGGTAGGTCCACCAAGCGCAATCTACATAAATACGTTTAAAATTAATAAACCATAACAAGAATAAATAAATAAAAGAAGGAGAGCCATAGTAATATTACCAGCCTTTGTGAGCAATTACTTCCCCAAAGGTAGG	AGCTAATTCAGATAATTTGAGCTGAAATGATGAAAGGGTAGGTCCACCAAGCGCCATCTACATAAATACGTTTAAAATTAATAAACCATAACAAGAATAAATAAATAAAAGAAGGAGAGCCATAGTAATATTACCAGCCTTTGTGAGCAATTACTTCCCCAAAGGTAGG
6H_60818024	59.32	GAGGTGATGCAAGTCCTGATTAGAGAGTTCCAGTCCCCAGACGAAGAGATGAAGAAGATTGTCCTGAAGGTTGTTAAGCAGTGTGTCAGTACAGAGGGTGTGGAGGCTGATTATATCCGGAGTGACATCCTTCCAGACTTCTTCAAACACTTCTGGGTTAGGAGAATGGCCCT	GAGGTGATGCAAGTCCTGATTAGAGAGTTCCAGTCCCCAGATGAAGAGATGAAGAAGATTGTCCTGAAGGTTGTTAAGCAGTGTGTCAGTACAGAGGGTGTGGAGGCTGATTATATCCGGAGTGACATCCTTCCAGACTTCTTCAAACACTTCTGGGTTAGGAGAATGGCCCT
6H_83955172	59.639	GAAGCCCATGTCTTTGAAATCCAACTGTCGTCATATATACCTACAAAATATAAAAGTAATGAAATAGCCAAAGTATCTTCGTATCGAAGTAAAACATGAAAGTACAGCTTGCAACATTGAGAAGGTCATCAAGTTCTTATTATGCACTGCTCATTGCATAAGTT	GAAGCCCATGTCTTTGAAATCCAACTGTCGTCATATATACCTACAAAATATAAAAGTAATGAAATAGCCAAAGTATCTTCGTATCAAAGTAAAACATGAAAGTACAGCTTGCAACATTGAGAAGGTCATCAAGTTCTTATTATGCACTGCTCATTGCATAAGTT
6H_90000857	60.682	AGCAAAGAGATCAAAAATTTCAGTTTCGAGAGCAAGAACATGAGAGAGAGAGAGTATGAATTTTTTCTACAGGTAGGAGAGGACATGGGCGGAAAACATAAGGCATGGGTGCCTTGTGGAGCCCACAAGTTATCCGGACGTGCCCAAGGGGGTGGGCGTGCCATGTTG	AGCAAATAGATCAAAAATTTCAGTTTCGAGCGCAAGAACATGAGAGAGAGAGTATGAATTTTTTCTACAGGTAGGAGAGGACATGGGCGGAAAACATAAGGCATGGGTGCCTTGTGGAGCCCACAAGTTATCCGGACGTGCCCAAGGGGGTGGGCGTGCCATGTTG
6H_98003341	62.961	AGAAGATGATATTTTGCAAACTAAAATGTATGTTGTTTGGTTTTCGTCTGGTTTTTCGTTAATTAATTGGTCAATTCTTTTTTTAATTAATCGATGAGACAAAACTTTTGCCTCTGTTTTGAAAAAAAGTATGTTATAGTTTTCTATTTTGTGGGAAATGTATGTTGTAGTTAAA	AGAAGATGATATTTTGCAAACTAAAATGTATGTTGTTTGGTTTTCGTCTGGTTTTTCATTAATTAATTGGTCAATTCTTTTTTTAATTAATCGATGAGACAAAACTTTTGCCTCTGTTTTGAAAAAAAGTATGTTATAGTTTTCTATTTTGTGGGAAATGTATGTTGTAGTTAAA
6H_102517448	63.706	ATCGTGTTTCAGTCAAGGTGGTTGAATGGCAGGGTATGTTGAATCCTTATGGTGAACTGACTGAAGCATGGATACAGATTGAAGGGATACCTCCAAAGTGGTGTGCTTGGAAAGTGTTTGCATAGATTACCTCATGTTTTGGTATACTTGTGGATGTATACTGGAATGGAATTTTTAAAAGCTTTTATG	ATCGTGTTTCAGTCAAGGTGGTTGAATGGCAGGGTATGTTGAATCCTTATGGTGAACTGACTGAAGCATGGATACAGATTGAAGGGATACCTCCAAAGTGGTGTGCTTGGAAAGTGTTTGCATAGATTACCTCCTGTTTTGGTATACTTGTGGATGTATACTGGAATGGAATTTTTAAAAGCTTTTATG
6H_135002416	66.982	AACAAGATGGACAGTTCTCTTCCTGGGCTTCTTCACACTAGCTTTATTTGTAGGTGCATCCTTAGAAATCTTAGTGCTCTTCCTGTCATACTCAGGTGCTCTCAAATCAGCTGGAGTAGCAGTGAATTTCCCGACAGCCTTCTTAGGAGGGGCCTTCGAAGGAGTTGAAGTCTCTTCG	AACAAGATGGACAGTTCTCTTCCTGGGCTTCTTCACACTAGCTTTCTTTGTAGGTGCTTCCTTAGAAATCTTAGTGCTCTTCCTGTCATACTCAGGTGCTCTCAAATCAGCTGGAGTAGCAGTGAATTTCCCGACAGCCTTCTTAGGAGGGGCCTTCGAAGGAGTTGAAGTCTCTTCG
6H_311995553	68.831	TCAATTCAGTGATATAGTCAGCAAGGCACTGAACCCACTCTACTTCAATGCTTATGTGGGAGGCTATGTTGCACAGCATGACCTTGATCTATCCAAGCAATCAGTGAGTTAAAATTTGTCACATCTATTGATGTTGATGTGGTTCTCTCTTTCAACGGTGCACCTACCAAGC	TCAATTCAGTGATATAGTCAGCAAGGCACTGAACCCACTCTACTTCAATGCTTATGTGGGAGGCTATGTTGCACAGCATGACCTTGATCTATCCAAGCAATCAGTGAGTTAAAATTCGTCACATCTATTGATGTTGATGTGGTTCTCTCTTTCAACGGTGCACCTACCAAGC
6H_228499008	69.576	CACATGGACATGGCTGGCTGGTTCACTCTTCTCCAGGAGTACTCTTGTTTGTAAATTCTGTTCAAATCCTGTTGAAGTTTAGACAATTCACATTATAAATAGAAAAATTCTGTTCAAATCATGGAGTTGCTGCTGATCTGCTAGAGTTACTGCTGCTGCTGAAGCCTCAAGTGATATGCTCTGC	CACATGGACATGGCTGGCTGGTTCACTCTTCTCCAGGAGTACTCTTGTTTGTAAATTTTGTTCAAATCCTGTTGAAGTTTAGACAATTCACATTATAAATAGAAAAATTCTGTTCAAATCATGGAGTTGCTGCTGATCTGCTAGAGTTACTGCTGCTGCTGAAGCCTCAAGTGATATGCTCTGC
6H_255292723	70.001	CTTGCATGTGTGCTACCACACACACACATATTGCATGTATAAGCTGATGCACACTCTCAAGCTAGCACACAAATAACCTCCATCTAACTCATAAACACAAGCACCACAAGACCCAATTCACCACATGATTCTACATGGAACTACACCTATGATATC	CTTGCATGTGTGCTACCACACACACACATATTGCATGTATAAGCTGATGCACACTCTCAAGCTAGCACACAAATAACCTCCATCTAACTCATAAACACAAGCACCACAAGACCCAATTCACCACATGATTCTACATGGAACTACACCCATGATATC
6H_322498993	70.746	CAATTATATGGCGATGCTTACGCTCAGCTATGTCATTCTGCTGATGTGTATGAGGACAAGACACACGATGTTTGATTCCAAGCTTATTAAAGAATTCACTGAGGTTGTGGTACTCACCCTCTAATCTGATTGGACATGAATGATTTTGTGATTGAGTAGACTCTCAACA	CAATTATATGGCGATGCTTACGCTCAGCTATGTCATTCTGCTGATGTGTATGAGGACAAGACACACGATGTTTGATTCCAAGCTTATTAAAGAATTCACTAAGGTTGTGGTACTCACCCTCCAATCTGATTGGACATGAATGATTTTGTGATTGAGTAGACGCTCAACA
6H_314490053	71.491	CTTCGTGATCACGTAGATCATGCTCCGTCATGGTCAATAACCTCAGGGAGTTAGTTTAGCGACTTCTAAGGCGCAACATCGTGCACGTTTGTAGTCGGATCATGAAAGTCGTATCCACCGAATCGATAGCCACCATCCCATCGAAAGATCAGGCCACCCTCGACTCTATGCAGATTTCTAGATAC	CTTCGTGATCACGTAGATCATGCTCCGTCATGGTCAATAACCTCAGGGAGTTAGTTTAGCGATTTCTAAGGCGCAACATCGTGCACGTTTGTAGTCGGATCATGAAAGTCGTATCCACCGAATCGATAGCCACCATCCCATCGAAAGATCAGGCCACCCTCGACTCTATGCAGATTTCTAGATAC
6H_212005332	71.704	TAGCTTATAGGAATCAATGTGTTAATTTTCGAGTTGGCTTTGTGCATTGATGATTCATCCAAGTACCTATGTATGAATATGATTTTTGGGGAAGAATCATCTCAGGAATCCATTGGTGCAATCAGAGTTCACTTGAGAGCAACTTCATAAAACTGCTATTTTCTGTCATGA	TAGCTTATAGGAATCAATGTGTTAATTTTCGAGCTGGCTTTGTGCATTGATGATTCATCCAAGTACCTATGTATGAATATGATTTTTGGGGAAGAATCATCTCAGGAATCCATTGGTGCAATCAGAGTTCACTTGAGAGCAACTTCATAAAACTGTTATTTTCTGTCATGA
6H_197491971	72.448	GATTTATGAATTAGCTGAATCTAACACGGACTATATATGCTATTGTATCTGAATCTAACACGGACTATATATACTCCTGTAGCTACTTATACACGGTTCAGTAGCTGAATTATCATATATAGATATATTGTGCTTATAAAAGGTTGCCTACTATTTAGTT	GATTTATGAATTAGCTGAATCTAACACGGACTATATATGCTATTGTATCTGAATCTAACACGGACTATATATACTCCTGTAGCTACTTATACACGATTCAGTAGCTGAATTATCATATATAGATATATTGTGCTTATAAAAGGTTGCCTACTATTTAGTT
6H_250023135	73.193	GATATTTCGTTTTCACATCAACAGCACAACATAGTAAGGGTAGAGTTTTGCAACCACCTTAGCAAGTCTCGAGGACGAGATTTTTCTTAAAGGAGTAAGGTCTGTCACACCCTGTGTTTTGACTCTCCTGACTAAATTAACATAGCTCAAAAATTAGGACCAAATATAATTTTTGTGAAGT	GATATTTCGTTTTCACATCAACAGCACAACATAGTAAGGGTAGAGTTTTGCAACCACCTTAGCAAGTCTCGAGGACGAGATTTTTCTTAAAGCAGTAAGGTCTGTCACACCCTGTGTTTTGACTCTCCTGACTAAATTAACATAGCTCAAAAATTAGGACCAAATATAATTTTTGTGAAGT
6H_295507580	73.512	GAGGCCCCTCGAAGGGTTACATGAAAATGACTTTCACAATTTGATTCACAATTATGGAGTGGAGAATATTTCTCACTCGCACATACATTCCAATTGGGACATCTCTTGTCCAACTAAAAGTGATGCAGGAAAAGCTCTTGGTGGCTAGAAAATAAACATATCATGGTTGAAGAACAATAGAACACTG	GAGGCCCCTCGAAGGGTTACATGAAAATGACTTTCACAATTTGATTCACAATTATGGAGTGGAGAATATTTCTCACTCGCACATACATTCCAATTGGGACATCTCTTGTCCAACTAAAAGTGATGGAGGAAAAGCTCTTGGTGGCTAGAAAATAAACATATCATGGTTGAAGAACAATAGAACACTG
6H_281499810	74.845	TTTGGAGATTTTTACGGGCAAAGTTGGGGACTAAACAAATTTTTAGTACTACATGTCACCCCAAAACTAATGGACAAAGTGAAGTAGCCAATAGATCATTGTTTACTATGCTTAGGGCTGTTTTGAAGAATAACTTGAAAATGTGGGAAGAAATAGGGCCCCGGCTCAAATATATCGGAA	TTTGGAGATTTTTACGGGCAAAGTTGGGGACTAAACAAATTTTTAGTACTACATGTCACCCCAAATCTAATGGACAAAGTGAAGTAGCCAATAGATCATTGTTTACTATGCTTAGGGCTGTTTTGAAGAATAACTTGAAAATGTGGGAATAAATAGGGCCCCGGCTCAAATATATCGGAA
6H_200507611	76.046	GGCCCCTGCGAATGAGCTGTTGTGAGTACTTCTGGTTTCAATTCCCTCAGAACATGTTGTGAAGATGTATGATGAACGGGAGTTGCCCAATAAGCTGATAGAAGTCCTCATGAAGCCTTTGGCCAAGGATCAATCACTAAGAATGACTTTTCTGGTCCAAAATCTGA	GGCCCCTGCGAATGAGCTGTTGTGAGTACTTCTGGTTTCAATTCCCTCAGAACATGCTGTGAAGATGTATGATGAACGGGAGTTGCCCAATAAGCTGATAGAAGTCCTCATGAAGCCTTTGGCCAAGGATCAATCACTAAGAATGACTTTTCTGGTCCAAAATCTGA
6H_209497050	76.79	TCTTATATATGGAAAATATATGTCCACTCAGTGTCCCTAAATTTTCTCAAATATGTTGAAAGTATAAAAATAATTATTCCATATAAAAATCCATTTCTGGCCTGAGAAAAAGGTATTTAAATAAAATAGGAAAACAACTTTAAGAATAATTGTTTTGTGGTTT	TCTTATATATGGAAAATATATGTCCACTCAGTGTCCCTAAATTTTCTCAAATATTTTGAAAGTATAAAAATAATTATTCCATATAAAAATCCATTTCTGGCCTGAGAAAAAGGTATTTAAATAAAATAGGAAAACAACTTTAAGATTAATTGTTTTGTGGTTT
6H_238006561	77.961	TGAGGAGGCCAAGCCAGTCCCGATGACATGCGGCACGGCCTCCGGGGTTCATCCGATTATCGACGACGTGCAATCCCGAGACCCTCCAGCGGAGGCAAAATTGGGACGTTGCCCTACGATCTTGTTGTGGTGAAATTAGTGTTGGAATGGGTTCGTGGATTTACGTGGGAGATAATTGAGGAA	TGAGGAGGCCAAGCCAGTCCCGATGACATGCGGCACGGCCTCCGGGGTTCATCCGATTATCGACGACGTGCAATCCCGAGACCCTCCAGCGGAGGCAAAATTGGGACGTTGCCCTACGATCTTGCTGTGGTGAAATTAGTGTTGGAATGGGTTCGTGGATTTACGTGGGAGATAATTGAGGAA
6H_249502266	78.599	CCAATGACATTGTGGTTCTCCGTGGGTCTTGGCACCAGTCGCCCAACTTTGTTATGCTCGAAGTTGTTGAGTTCTTCATGCATGGCTTCGAGAGTCTCTTGTACCTTTAGTGGTTCAATGCAAGAAACAAATGCATGATGGGCACTATAGTTTTATAATTG	CCAATGACATTGTGGTTCTCCGTGGGTCTTGGCACCAGTCACCCAACTTTGTTATGCTCGAAGTTGTTGAGTTCTTCATGCATGGCTTCGAGAGTCTCTTGTACCTTTAGTGGTTCAATGCAAGAAACAAATGCATGATGGGCACTATAGTTTTATAATTG
6H_216977732	79.025	AAAAAAATTGAGTGAGAAAAGGAGTAGAATTAGAATTCCTATGCCAAGATTCCTCACCAGGGCATAGAAGAGGAGTAAAAAGAATCCTACTCTCTGATATATAACTATACTCAAAGTAGTTTTCGCTAGACTCAACTCGGTCAAGTTTGATCAAATCAAGGGGCCTCCAAGGTCGGTA	AAAAAAATTGAGTGAGAAAAGGAGTAGAATTAGAATTCCTATGCCAAGATTCCTCACCAGGGCATAGAAGAGGAGTAAAAAGAATCCTACTCTCTGATATATAACTATACTCAAAGTAGTTTTTGCTAGACTCAACTCGGTCAAGTTTGATCAAATCAAGGGGCCTCCAAGGTCGGTA
6H_254503889	79.45	ACAGAAGTCTCGTTATAAGTAATCATGTGAACTTGGTATTCATTCGATATTTTGAAGATATGTATGTTGTTTCTACCTTTAGTGGTGTCATGTGAACGTCGACTACATGACACTTTACCATAGTTGGTCCTAAGGGGAGGCATTATGGAGTAATAAGTACATGAGGGGTTGCTA	ACAGAAGTCTCGTTATAAGTAATCATGTGAACTTGGTATTCATTCGATATTTTGAAGATATGTATGTTGTTTCTACCTTTAGTGGTGTCATGTGAATGTCGACTACATGACACTTTACCATAGTTGGTCCTAAGGGGAGGCATTATGGAGTAATAAGTACATGAGGGGTTGCTA
6H_265499042	79.45	TCACTGAACAACCATTGTTAGGAAAGCAGCAAGTTGTCAACATTGCGCCAGTCCTACCGGCAACACCTGAAAACCCCAACATCACTCACCACGTAGCAGTATCACCAGGCCAGGGAAGCATCACTCAAGAGGTGCACCTGACCAAACAACATGGCCAGGTAACAATAGTG	TCACTGAACAACCATTGTTAGGAAAGCAGCAAGTTGTCAACATTGCGCCAGTCCTACCGGCAACACCTGAAAACCCCAACATCACTCACCACGTAGCAGCATCACCAGGCCAGGGAAGCATCACTCAAGAGGTGCACCTGACCAAACAACATGGCCAGGTAACAATAGTG
6H_240502103	79.769	GAGAGTCGTGGAAACAAAGTTTTTTGACATGGATGTGAAGGTAACGGAGCTAACCACTATAGTCAAACAACTTCAACATGAAGTTGAATCAGTGGAGATTCCTCACTCAGATTATGATGACGATCATGATGATGAAGAGTGACCTCCTCTCACTACCACATGGTTCAACACCCAAC	GAGAGTCGTGGAAACAAAGTTTTTTGACATGGATGTGAAGGTAACGGAGCTAACCACTATAGTCAAACAACTTCAACTTGAAGTTGAATCAGTGGAGATTCCTCACTCAGATTATGATGACGATCATGATGATGAAGAGTGACCTCCTCTCACTACCACATGGTTCAACACCCAAC
6H_307499354	80.408	ATGTTATCTGTGGTGGCGCCTTCAGGAGGGTCATCATAAGCCCCACTATCTTCTTACGGAATATTAGGAACAAGAACATCTACTTCATCCATTCCACACCTGTCAACGTTTAGATTTGACCCGCCCGTTTTCCGTTTCTTACCTTGAGCTCTACAGAG	ATGTTATCTGTGGTGGCGCCTTCAGGAGGGACATCATAAGCCCCACTATCTTCTTACGGAATATTAGGAACAAGAACATCTACTTCATCCATTCCACACCTGTCAACGTTTAGATTTGACCCGCCCGTTTTCCGTTTCTTACCTTGAGCTCTACAGAG
6H_263996720	81.164	CGTGCCTGTATGTGGTGTAACAAGGGTTCCTCCCCCTCGTAGTGCATCGTTGGTAGTAGTGGTGGCTCGCCTCTCCTCTTGGTGCATCAGCAGCAGCAACGTCGAGACAGCCCCGTTGGTCTCCCTAATGCCGGTGCTCCCCTGTAGACAGGTGGACAGTAGCAATGGCATTTCTTGCTTCAGTT	CGTGCCTGTATGTGGTGTAACACGGGTTCCTCCCCCTCGTAGTGCATCGTTGGTAGTAGTGGTGGCTCGCCTCTCCTCTTGGTGCATCAGCAGCAGCAACGTCGAGACAGCCCCGTTGGTCTCCCTAATGCCGGTGCTCCCCTGTAGACAGGTGGACAGTAGCAATGGCATTTCTTGCTTTAGTT
6H_324491410	82.171	TATCAACAAATCTTACATTTTCTAACTAGCCACACTATACCCTTTGTTGTAGTACATTTTCCATGCGGTGTTTTAACTGTGTCGTGTTTAATTATTTCAATTATGCAAAAATGTAATGTTTAATAGATCTATGTGATGTTTAAGTATGAATTGTCCAT	TATCAACAAATCTTACATTTTCTAACTAGCCAGACTATACCCTTTGTTGTAGTACATTTTTTCATGCGGTGTTTTAACTGTGCCGTGTTTAATTATTTCAATTATGCAAAAATGTAATGTTTAATAGATCTATGTGATGTTTAAGTATGAATTGTCCAT
6H_214991381	84.09	CAAGAAAACTAAAACCTTTATTTCCTTTGTTGTAGAAGAACCTGAAAAGGTGTGGATTTTGTATCTTTATTTATATCATCGACGGTGTTGCATACGATGCTAGAACTTAAGATATTGACCAACTAGGTCTACTAAAGAATGTCAATAAGCTTCT	CAAGAAAACTAAAACCTTTATTTCCTTTATTGTAGAAGAACCTGAAAAGGTGTGGATTTTGTATCTTTATTTATATCATCGACGGTGTTGCATACGATGCTAGAACTTAAGATATTGACCAACTAGGTCTACTAAAGAATGTCAATAAGCTTCT
6H_316977468	86.006	TGGTTGTTAGTGACACCAAGTTAGATTTTTCGGTGCCATCAAGTTCCGTAACTGTGAGGTGACAGTGAAACTCAGCGACGCCGAAAACTTCCTATCGGTGGTACTGAGATGGAAAAACCAGATCAACCCTAGGCATCGGTGGGACCAAGATTTTGAGGTTGATCACACATAAATGCA	TGGTTGTTAGTGACACCAAGTTGGATTTTTCGGTGCCATCAAGTTCCGTAACTGTGAGGTGACAGTGAAACTCAACGACGCCGAAAACTTCCTATCGGTGGTACTGAGATGGAAAAACCAGATCAACCCTAGGCATCGGTGGGACCAAGATTTTGAGGTTGATCACACATAAATGCA
6H_315499754	86.325	CAAAAAAGCCACATACCCCAGAAATTAGTATGTGCATACATAACGTATGCATGAGGACTACACATGTATACCCCACAAAACAAAGTATGGTTGTATGTATATACGTTCAAATGAGTTTTCATTCTTCATATAAGGAAAAAATTGAAAACAATCT	CAAAAAAGCCACATACCCCAGAAATTAGTATGTGCATACATAACGTATGCATGAGGACTACACATGTATACCCCACAAAACAAAGTATGGTTGTATGTATATACGTTCAAATGAGTTTTCATTCTTCATATAAGGAAAAAATTGAAAGCAATCT
6H_140514295	86.75	TACTCGCAAGTTGAAGGTTTGGAATTTGGTGAGACCTTTGGTCCTGTTGCTCATCTTGAGTCTATTCGTATTTTACCGGCTTATGCGTCTTTCAATGGTTTTAAGTTGCATCAAATGGATGTGAAGAGTGCTTTCCTTAATGGTCCTCTACAAGA	TACTCGCAAGTTGAAGGTTTGGAATTTGGTGAGACCTTTGGTCCTGTTGCTCATCTTGAGTCTATTCGTATTTTACCGGCTTATGCTTCTTTCAATGGTTTTAAGTTGCATCAAATGGATGTGAAGAGTGCTTTCCTTAATGGTCCTCTACAAGA
6H_141493071	88.56	GTTGTCCAAAGACGTGTTCTTTTCTGTTCTTCGCAAGGAGACATAATGCCATCCTCCTGCCACACCACAGATGGCTTAAATAGCCCTTCGAGGAAGGTGTTCTCAGGGATTAGGTCACGTTTCGCACCCATTCAAGCGAGAATATCTACAGCTTAATTGCTATCTCTCGAGATATGGTGA	GTTGTCCAAAGACGTGTTCTTTTCTGATCTTCGCAAGGAGACATAATGCCATCCTCCTGCCACACCACAGATGGCTTAAATAGCCCTTCGAGGAAGGTGTTCTCAGGGATTAGGTCACGTTTCGCACCCATTCAAGCGAGAATATCTACAGCTTAATTGCTATCTCTCGAGATATGGTGA
6H_338501668	90.369	CACATAAAAATGATTGGATTGATATATTCCTTATCACTAATGATAATGAAACTAATCTATAGGAAATCTTTATGTTTTGCATAGTAAAGTGCAATGAAAATGCTTATATTACTAACTATAGACGAGAAAACCAATAGAATATAAAAGGAATACGAACTAAAGGGTA	CACATAAAAATGATTGGATTGATATATTCCTTATCACTAATGATAATGAAACTAATCTATAGGAAATCTTTATGTTTTGCATAGTAAAGTGCAATGAAAATGCTTATATTACCAACTATAGACGAGAAAACCAGTAGAATATAAAAGGAATACGAACTAAAGGGTA
6H_350516202	90.369	GAGTATGAGATAGTACAGAATGATGAACCCTTGCTCAGGAGCCTGGGGGTGGCTTATATAGAGTGTGCCACGACCGGTCGAACTTCATTGCAAGGGTGAGTAAATGCAAATAACTATAAAAGTTACTAGTAACGGCAAATCTAACTACGGTGTTACTGGTAACACGT	GAGTATGAGATAGTACAGAATGATGAACCCTTGCTCAGGAGCCTGGGGGTGGCTTATATAGAGTGTGCCACGACCGGTCAAACTTCATTGCCATGGTGAGTAAATGCAAATAACTATGAAAGTTACTAGTAAAGACAAATCTAACCACAGTGTTACTGGTAACACGT
6H_332004863	91.539	CTCGGTTTCTAAGATTAGGCTAATTCAATAAACATATCTTCAATTTTGAGGATCTCGTGCACTCATGCAGAATCAATGGAATCAAGTCGTTGGTTGAAGTTTGAGTTAAACTGAAATTGTATTTAAATTTCTTTAGGTTCCCTTTTTGGTACAACATTTAAGTTACACATATAAACC	CTCGGTTTCTAAGATTAGGCTAATTCAATAAACATATCTTCAATTTTTAGGATCTCGTGCACTCATGCAGAATCAATGGAATCAAGTCGTTGGTTGAAGTTTGAGTTAAACTGAAATTGTATTTAAATTTCTTTAGGTTCCCTTTTTGGTACAACATTTAAGTTACACATACAAACC
6H_286501209	93.64	TCCGGACCTCCCTCTGCTCTTGTGCCGCACACACACGACCCCGATCGCTCCCTTGCACCACTCACACGAGTCCGTGAAGCCCCAATGCTCAGATCGAACCCAAGCCCCGTCGCGGCACGCCACCGTCGATATCACAGTACATGCCCACTCTAGAGCTCTTTCCTCTTCCTCTGGACCCTC	TCCGGACCTCCCTCTACTCTTGTGCCGCACACACACGACCCCGATCGCTCCCTTGCACCACTCACACGAGTCCGTGAAGCCCCAATGCTCAGATCGAACCCAAGCCCCGTCGCGGCACGCCACCGTCGATATCACAGTACATGCCCACTCTAGAGCTCTTTCCTCTTCCTCTGGACCCTC
6H_263503353	94.278	TTTTTCTTTTTCTCGTATATTCAAAATCCATAGGATATTTGTATAACATTCGAATTCGATGGTTCAAATTTCCACCTCTTCCTAAAAATGCAGCTTATCTTTTGCTGCTACTCTCATATTTTTCCACCTAAAATATTTGTGTTGTTCAAATTTAAA	TTTTTCTTTTTCTCGTATATTCAAAATCCATAGGATATTTGTATAACATTCGAATTCGATGGTTCAAATTTCCACCTCTTCCTAAAAATGCAGCTTATCTTTCGCTGCTACTCTCATATTTTTCCACCTAAAATATTTGTGTTGTTCAAATTTAAA
6H_261999390	94.703	ATTCGATCCGGAGTGTTGAAGAAATCTTAGAAGATTCTTTTTCTCATTCAAATACCTTGTTATTATACCGGTGGAATCTAATTTCTAAGCAATTGTTTCAATAGTGTTTTCTTTTGAGTGGGCCCATAACCCACAGGTTTTCTCAAGATCTTATC	ATTCGATCCCGAGTGTTGAAGAAATCTTAGAAGATTCTTTTTCTCATTCAAATACCTTGTTATTATACCGGTGGAATCTAATTTCTAAGCAATTGTTTCAGTAGTGTTTTCTTTTGAGTGGGCCCATAACCCACAGGTTTTCTCAAGATCTTATC
6H_168497043	95.328	TTCTTCAGTAGGTGTTACGGATTATTGATTATCCCTCGGAGAGCATGATTATGTTCTTCTAACAAGATGACTTCATTTGTGAGTTATGTATTTTGATCACAGATAGATTTCGTGGCGTTCAATGCATCTATTTCAGGTAAAGAAATATCATCGTGAAGAAGTAGTAG	TTCTTCAGTAGGTGTTACGGATTATTGATTATCCCTCGGAGAGCATGATTATGTTCTTCTAACAAGATGACTTCATTAGTGAGTTATCTATTTTGATCACAGATAGATTCCATGGCGTTCAATGCATCTATTTCAGGTAAAGAAATATCATCGTGAAGAAGTAGTAG
6H_169996363	96.073	CCTGGTTTTCATGACATGTCCGTTTTTTTGTCATGCCTCGTTGGTTGTACTTTCGTCTACTTCGTTTAATAAAATAGGGGGAACCCCTTTCTTTCAAAAAAAAATTTAAATAATATTTTTTTTCTTTAAGAGCCTAATTTTGACGTCTGTAACACTAGTGGCCC	CCTGGTTTTCATGACATGTCCGTTTTTTTGTCATGCCTGGTTGGTTGTACTTTCGTCTACTTCGTTTAATAAAATAGGGGGAACCCCTTTCTTTCAAAAAAAAAATTAAATACTATTTTTTTTCTTTAAGAGCCTAATTTTGACGTCTGTAACACTAGCGACCC
6H_310033707	96.392	GTAGAGATAAGTATTCATTGATAACCAAAGTTGTGGCACCAATAGGAGAACCAGAAAACTTCTTGTTATTAGCACCTACACAGAAAAGAGCAAACACTTGAACTCGTTACTCTCAACTATTAATTAGTGATAGATAGAAAACATAAATATAAAATAAAATAAAAGTATATA	GTAGAGATAAGTATTCATTGATAACCAAAGTTTTGGCACCAATAGGAGAACCAGAAAACTTCTTGTTATTAGCACCTACACAAAAAAGAGCAAACACTTGAACTCGTTACTCTCAACTATTAATTAGTGAAAGATAGAAAACATAAATATAAAATAAAATAAAAGTATATA
6H_166009328	97.137	TTCCTCTTTTATTCACTTGTTGAACGGGAAAAACGGATCGAGGCAGCCCCATCTACTGGATCATGCCATCCCACGATCATGGACGCGCTCGTGCCATGAGCTTCGGCCTTGGGATCACACAGACCGTGTCCTCAGGCTCTGTCTAACTGAAACAGAAAAGAACGCTAACT	TTCCTCTTTTATTCACTTGTTGAACGGGAAAAACGGATCGAGGCAGCCCCATCTACTGGATCGTGCCATCCCACGATCATGGACGTGCTCGTGCCATGAGCTTCGGCCTTGGGATCACACAGACCGTGTCCTCAGGCTCTGTCTAACTGAAACAGAAAAGAACGCTAACT
6H_301998334	98.308	ACTACGGTCTGCGACTTGGCAAGCGGGGTGAACTTCCCCTTAACACGTGCTTCATCATTGTCCAGCTAGGACTCATGTCCCTAATTTGGACAAGGAAGGGCTCTTTAGTTTCCCTGGATGTCCCAACGGCTTCATCGGCTTGAACGTTGATGCTTCTTGGCAGAGT	ACTACGGTCTGCGACTTGGCAAGCGGGGTGAGCTTCCCCTTAACACGTGCTTCATCATTGTCCAGCTAGGACTCATGTCCCTAATTTGGACAAGGAAGGGCTCTTTAGTTTCCCTGGATGTCCCAACGGCTTCATCGGCTTGAACGTTGATGCTTCTTGGCAGAGT
6H_373424824	98.949	TCGTGATGGATAGGATCGTGAAGCAGGAGGTTGAAGGTGGTGCCTGGGTGAAAATGAGGATGTCGCAGGTGGTTGACATCGTGGAACGGATCCAGGGGGGAGTTCTGGAGGAGCTAGTGACAGAAGCTGTGCTGGATTTTGTTTGCTGATGTCAACGGCGAG	TCGTGATGGATAGGATCGTGAAGCAGGAGGTTGAAGGTGGTGCCTGGGTGAAAATGAGGATGTCGCAGGTGGTTGACATCGCGGAACGGATTCAGGGGGGAGTTCTGGAGGAGCTAGTGACAGAAGCTGTGCTGGATTTCGTTTGCTGATCTCAACGGCGAG
6H_376003133	99.992	CTGTTTTACTTGGTGCAGCTGTTGGGTCGTGGCGTTGCTTGGTTCGTGGTTCTCGGTGTGGAGGAGAGTGTTCTTCTTCCTCACTATCTTCGAAAGCGTCTTCGCTCTCTTCGCTGTCGTGTGCATATTCATTATCAGCACTCCCACCTTCACTTTCTCCTCCAAGGTCG	CTGTTTTACTTGGTGCAGCTGTTGGGTCGTGGCGTTGCTTGGTTCGTGGTTCTCGGCGTGGAGGAGATTGTTCTTCTTCCTCACTATCTTCGGAAGCGTCTTCGCTCTCTTCGCTGTCGTGTGCATATTCATTATCAGCACTCCCACCTTCACTTTGTCCTCCAAGGTCG
6H_393484040	106.476	GATTATGGTTATGAGAATCCATGTTTTTACGATTACAATAGTTAAGATTTTACGATTTTTTCCCTACCATCGTAGCTCTGATTCAGAATCAAGACTCTAGCAAACCATGTGCATGCTTAATTAAAAATTCGAGAGTACCTCAATTGATCTCTTATTTCT	GATTATGGTTATGAGAATCCATGTTTTTACGATTACAATAGTTAAGATTTTACGATTTTTTCCCTACCATCGTAGCTGTGATTCAAAATCAAGACTCTAGCAAACCATGTGCATGCTTAATTGATAATTCGAGAGTACCTCAATTGATCTCTTATTTCT
6H_391089883	108.968	AGCAAATTTATTATGATGATAGCATGCCTCCTATTTATGATGATTATATTGATGAAAAGCGATTGTTGGGAGACAACCCAATATTTATACTTTCTTTTCTTGTGTGTTAACATGATTAATATATTGTATTAATCATTTTTTGTATCATTTATTTCAATAAGGTGCCAAGAAAGCCTT	AGCAAACTTATTATGATGATAGCGTGCCTCCTATTTATGATGATTATATTGATGAAAAGCGATTGTTGGGAGACAACCCAATATTTATACTTTCTTTTTTTGTGTGTTAACATGATTAATATACTGTATTAATCATTTTTTGTATCATTTATTTCAATAAGGTGCCAAGAAAGCCTT
6H_400997758	113.947	ATTATGCCCTTTATCTGGTATCGCTTAGATGCCCGACTATGGCAACTGTTATTACTTTCGTATGAGCCCTTTATGTGGTGTCGTTCAGACGCCCGACTGCGGCACACATGCTATTTCTTATTCATCATTATCTTCACATAAGCCCTTTTTGTGGTGTCGCTCCAGTC	ATTATGCCCTTTATGTGGTATCGCTTAGATGCCCGACTATGGCAACTGTTATTACTTTCATATGAGCCCTTTATGTGGTGTCGTTCAGACGCCCGACTGCGGCACACATGCTATTTCTTATTCATCATTATCTTCACATAAGCCCTTTTTGTGGTGTCGCTCCAGTC
6H_409497851	114.535	TTAACTTTCAGCATCATTGGTGGAGGTTAGCTACCCCAAACCCATATCAAACACCTTCAGCGAGAATGGTCAAACAACACCTAGCACCCTCTACATCCACTCCCTTCCCATTAAACTCTTAGTGCAAGCTGCCAGGACCACTCCTCAAGTGCAGACAAGTGG	TTAACTTTCAGCATCATTGGTGGAGGTTAGCTACCCCAAACCCATATCAAACACCTTCAGCGAGAATGGTCAAACAACACCTAGCACCCTCTACACCCACTCCCTTCCCATTAAACTCTTAGTGCAAGCTGCCAGGACCACTCCTCAAGTGCAGACAAGTGG
6H_411989752	114.96	ATTTTTTGACACGTGCGTTGATGCATGTGCTCGATTACTAGACTCTACTATTGAAAGCACGAGAGGGCAGATCCAATTAGGCATATTAACCGTTGATTACCTAATCTAATGGTCTCAAATCTGCTAACAAAACGCTAACGAAACGTGCTAACGAAACCTAATAACCCTATTACCG	ATTTGTTGACACGTGCGTTGATGCACGTGCTCGATTACTAGACTCTACTATTGAAAGCACGAGAGGGCAGATCCAATTAGGCATATTAACCGTTGATTACCTAATCTAATGGTCTCAAATCTGCTAACAAAACGCTAACGAAACGCGCTAATGAAACCTAATAACCCTATTACCG
6H_414498991	116.131	GTGCATCTAGTTAGCCCGGAGAAGATTAGACAATTAACAATACTCAAGGATAATTTCATAAGGATTCTCAAAAGACATTTAATAAGATTGCTGAAATATCAAAATGCTTACTAGAAAAAGGATGCACATATCTCTGGGAATTTCAAGGTGAGGAAAATACTAAATATTTC	GTGCATCTAGTTAGCCCGGAGAAGATTAGAAAATTAACAATACTCAAGGATAATTTCATAAGGATTCTCAAAAGACATTTAATAAGATTGCTGAAATATCAAAATGCTTACTAGAAAAAGGATGCACATATCTCTGGGAATTTCAAGGTGAGGAAAATACTAAATATTTC
6H_417484526	117.075	GATCTCTAAATCTATTCAAGTGTGGCATAAGTATGGATTCCATCAGCCATGTTCATTCTCCAAGATCTATTCGAATTTATTCTCATCTTTGGCTCAACCTTTCATTCTTCGTTATTCCAGAGTGTCTTAGTTATTCTTGGTGTTTTTCCTCTCATCTT	GATCTCTAAATCTATTCAAGTGTGGCATAAGTATGGATTCCATCAGCCATGCTCATTCTCCAAGATGTATTCGAATTTGTTCTCATCTTTGGCTCAACCTTTCATTCTTCATTATTCCAGAGTGTCTTAGTTATTCTTGGTGGTTTTCCTCTCATCTT
6H_421482894	117.075	CAGAATAGTCTATAAAGAATGCAGCAAGATCCATACTTAATTAACTCCAAAAAATATGAACAAATTCCATTCTGTAGAGAACTTATAAGAGCATATTGTGTCCAAATTTCAAGTTATTCCGACGTACAGAAAATTCTAGGGAACGTTTGCACTACAAGCAAACTTTCTGTTTTGGAACA	CAGAATAGTCTATAAAGAATGCAGCAAGATCCATACTTAATTAACTCCAAAAAATCTGAACAAATTCCATTCTGTAGAGAACTTATAAGAGCATATTGTGTCCAAATTTCAAGCTATTCCGACGTACAGAAAATTCTAGGGAACGTTTGCACTACAAGCAAACTTTCTGTTTTGGAACA
6H_449990225	117.685	GTTAGTGCCATCGAAGAGAGGCCATGCAGCTGAGACCTTTATTATCCACCAGAGGGTGGATAATACATGATTTTTACGGAAAAAATCGAAATAGTAAATTGCTTCAAAGTGAGCGGAAGCGAATCACGATCAGATCAGTATAGCAGTCAAGAATC	GTTAGTTCCATCGAAGAGAGGCCATGCAGCGGAGACCTTTATTATCCACCAGAGGGTGGATAATACATGATTTTTACGGAAAAAATTGAAATAGTAAATTGCTTCAAAGTGAGAGGAAGCGAATCACGATCAGATCAGTATAGCAGTCAAGAATC
6H_453483214	118.323	GCCCGAATGGCAGTATGAGGACAAGAGTTCTGTGGTATGGGTACAGTGTAATAACCTCTGTAGAGTGTATAATCTATTGATAGTCTCGCCCTCGGTCATGAACACAGTTCGTAGTAGGTCACACTATAGGTTAGCAGTAAAAAATAACCGTCACACTTAAACTATTTTGA	GCCCGAATGGCAGTATGAGGACAAGAGTTCTGTGGCATGGGTACAGTGTAATAACCTCTGTAGAGTGTATAATCTATTGATAGTCTCGCCCTCGGTCATGAACATAGTTCGTAGTAGGTCACACTATAGGTTGGCACTAAAAAATAACCGTCACACTTAAACTATTTTGG
6H_466002721	121.527	GCGCCCATGCCGGAACCTGAGGTTCGACGGCATGGACTAAAGGCATCTCTTCTACCATGATGGTGTCCTCCCCGACAGGCTCTGTATCTCTCTCGACTGCTTCCTTTCTGGCAAGGTCCTTGTCGGGGTCCCTTGGCAGGTCTACCAGAAAGTACTTGCCAGAGTTTAGC	GCGCCCATGCCGGAACCTGAGGTTCGACGGCATGGACTAAAGGCATCTCTTCTACCATGATGGTGTCCTCCCCGACAGGCTCTGTATCTCTCTCGACTGCTTCCTTTCCGGCAAGGTCCTTGTCGGGGTCCCTTGGCAGGTCTACCAGAAAGTACTTGCCAGAGTTTAGC
6H_478006625	122.916	CATCTTGTGGGTATGTGCAGGGCCACATGATGTGCTCGAACTTGACATTGATGCCCCTTCAGCAGCTGGGGAAGTGTTGAAGCACGCTCCGACTCCGAGCCGAGTGAACGTCAAGGCCAAGACTCCTGTGCCGCGATAGGCCGCCTCGGCTGGAGCATCACTCTGACAATATACATTGACCACTTC	CATCTTGTGGGTATGTGCAGGGCCACATGATGTGCTCGAACTTGACATTGATGCCCCTTCAGCAGCTGGGGAAGTGTTGAAGCACGCTCCGACTCCGAGCCGAGTGAACGTCAAGGCCAAGACTCATGTGCCGCAATAGGCCGCCTCGGCTGGAGCGTCACTCTGACAATATACATTGACCACTTC
6H_480494026	123.533	CTCACCCATAGCGGAGTATGGGGAAGCAATCTACTAGTCTTCATCGAGCCGTCACAATCAATAAAGGGGGTCCATCTTGAGGAGGACAACATCGTCATCATCTAGCTCAAGTGGACTATGCGCAAGGCAATGGTTTGTCCTTGATATGTTTTCTATTTTACCGGTCTCGGTGTGTTAGTCGGGACAC	CTCACCCATAGTGGAGTATGAGGAAGCAATCTACTAGTCTTCATCGAGCCGTCACAATCAATAAAGGGGGTCCATCTTGAGGAGGACAACATCGTCATCATCTAGCTCAAGTGGACTATGCGCAAGGCAATGGTTTGTCCTTGATATGTTTTCTATTTTACCGGTCTCAGTGTGTTAGTCGGGACAC
6H_481998837	125.278	CTTAGTTAAACTTGATGACATGGCACCATTAGTGCGAGGTCACTATGGCATGACACTTGGGGTGTTAAAACTCTCCCACACTAAAAGAAATTCTCGTCCCGAGAATTAAGAGGTAGAAGTAAGAGGGAAACGTTTGGTTACAAAATTCTACCGAGTCTTCTTGTAGAAGT	CTTAGTTAAACTTGATGACATGGCACCATTAGTGCGAGGTCACTATGGCATGACACTTGGGGTGTTAAAACTCTCCCACACTAAAAGAAATTCTCGTCCCGAGAATTAAGAGGTAGAAGTAAGAGGGAAATGTTTGGTTACAAAATTCTACCGAGTCTTCTTGTAGAAGT
6H_494000529	126.492	GGGCTTTTCTAAACGAAGTTTTTAAGGGAAGTATCAAAAAAATGTTTTCCTTGCTGTTCTCCGTGACGCGTTCTATTTCTTTGAGTCGAGGATTCGCCTGCTTCCCTCCTAGTCGTACCCCGCGAGCGGGGACTGGGGGCACGGTGCCGGCACCTCACCAAGGCCTTGGCGCCGGGG	GGGCTTTTCTAAACGAAGTTTTTAAGGGAAGTATCAAAAAATTGTTTTCCTTGCTGTTCTCCGTGACGCGTTCTATTTCTTTGAGTCGAGGATTCGCCTGCTTCCCTCCCAGTCGTACCCCGCAAGCGGGGACTGGGGGCACGGTGCCGGCACCTCACCAAGGCCTTGGCGCCGGGG
6H_497513701	126.917	TACTAAACTTCATATTATGCTTCATTACTCAAATCATTATTCATTACTCAAGCCACTATGATACACATGTATATTGATTTTTTTTATCTTGCTAGATTTTGGGTTAGGTGGCAGTCCTCCGCATATATAACACTGGCATCCTGTGCGTATGCACGTCGCAGTTGGGCCACCTGGTGG	TACTAAACTTCATATTATGCTTCATTACTCAAATCATTATTCATTACTCAAGCCACTATGATACACATGTATATTGATTTTTTTATCTTGCTAGATTTTGGATTAGGTGGCAGTCCTCCGCATATATAACACTGGCATCCTGTGCGTATGCACTTCGCAGATGGGCCACCTGGTGGG
6H_SSR_497772849	127.201
6H_498863329	127.527	ATTTCATATTTAATATAGGCGTCCCCAATAACAAAATTTGCTGCTCACAAATGCGCAGAGGAAGCAAAACATAATACTAGTACAAAACGAGGCAAGAGTAACACGGCCGGAGCATTACAAACATGTCTAAGAAGTAAACATTAAAGCTGGAGTAACTGTGCTAAGCCATGTAAATCGCCATAT	ATTTCATATTTAATATAGGCGTCCCCAATAACAAAATTTGCTGCTCACAAATGCACAGAGGAAGCAAAACATAATACTAGTACAAAAAGAGGCAAGAGTAACACGGCCGGAGCATTACAAACATGTCTAAGAAGTAAACATTAAAGCTGGAGTAACTGTGCTAAACCATGTAAATCGCCATAT
6H_501114971	129.357	ATGGATGTCATCATATTACTTCATTGGCATCAAAAAAACATATTTAGATTTATGTGAGGCAGATATATCGGAACTGCGTTTTTTTAGACATTCCAACATCTATAAAGGTTGTACGACACTATTTCAGGTCACAATAATCCATACTACTACATATATAA	ATGGATGTCATCATATTACTTCATTGGCATCAAAAAACCATATTTAGATTTATGTGAAGCAGATATATCGGAACTGCGTTTTTTTAGACATTCCAACATCTATAAAGGTTGTACGACACTATTTCAGGTCACAATAATCCATACTACTACATATATAA
6H_504506337	129.783	TATAATTTTATGATGACGTGGCTTCATTAGCGTGGGGTTACTGTCGCTTGACTACAGGGTTACTGTAGCACCAATCTGGGAATGTCATAATGTGGGATGTATGTATGTACATGATAAAATTCACTAGAATCCGAGAACCTTTATCCAAATTCCGTCCTTCGTTTGTCGAAAACTTACAAATA	TATAATTTTATGATGACGTGGCTTCATTAGCGTGGGGTTACTGTCGCTTGACTACAGGGTTACTGTAGCACCAATCTGGGAATGTCATAATGTGGGATGTATGTATGTACATGATAAAATTCACTAGAATCCGAGAACCTTTATCCAAATTCCGTCCTTCGTTTGTCAAAAACTTACAAATA
6H_510585406	133.367	GCATGGTTTGATGTGTGCTATGTAAAAACAGAAACCCTTGTTATAGTGTTTGAATTTTCATATTTTACTGGAACGTGGAAAGTTTCTGAAATTTTTACATAGTGTTTTCATATAAATTATATAGCATGTACTAAGTTTTCATAATTTTTTGAGTTACAAAAGTACACTCTTTTCATAAATTTCTACAGACT	GCATGGTTTGATGTGTGCTATGTAAAAACAGAAACCCTTGTTGTAGTGTTTGAATTTTCATATTTTACTGGAACGTGGAAAGTTTCTGAAATTTTTACATAGTGTTTTCATATAAATTATATAGCATGTACTAAGTTTTCATAATTTTTTGAGTTACAGAAGTACACTCTTTTCATAAATTTCTACAGACT
6H_513101218	134.602	CAATGGTCTCTCTTTTTTATCGTAACATTATGGCTAACTGTTGGTTAAATTTATGACTGGTAGGTGTCCTTGGATGCTGGAAAAGTTATCAATGTAACTCCTCGCTATGCTCGGCTCAGGGCGGATCCTAATGGATCTACCAAGAGTCCTATAATTG	CAATGGTCTCTCTTTTTTATCGTAACATTATGGCTAATGTTGGTTAAATTTATGACTGGTAGGTGTCCTTGGATGCTGGAAAAGTTATCAATGTAACTCCTCGCTATGCTCGGCTCAGGGCGGATCCTAATGGATCTACCAAGAGTCCTATCATTG
6H_517938153	136.881	CTTTACAGATTCAGTCGCAGTTTCTACCATCTTCTCCGATGAAGTCTCGGTCTCTTCCCTCTCCTCAGATGCAGCCTCGGTATCTTCCTTCTCCGATCCAGTGTCTGTTTCTCCACTCTTTTCAGATGCAGCCTCTGTTTCCCCAATCATGTCAGATGCAG	CTTTACAGATTCAGTCGCAGTTTCTACCATCTTCTCCGATGAAGTCTCGGTCTCTTCCCTCTCCTCAGATGCAGCCTCGGTATCTTCCTTCTCCGATCCAGTGTCTGTTTCTCCACTCTTTTCAGATGCGGCCTCTGTTTCCCCAATCATGTCAGATGCAG
6H_528798771	142.036	CTCTTCGCTGCATGCCCGTTCTCGCGACAGGTATGGCACGAGGTCCTCTCATGGTTTCGCTTTACTGCTACGATCCGGAGCCCGGACACACCGTTTGTGGAATGGTGGACCACCGCATGCTCCACATCACCGCCACCCTCCGGAAAGGGCTCAACTCCATCATCG	CTCTTCGATGCATGCTCGTTCTCGCGACAGGTATGGCACAAGGTCCTCTCATGGTTCCGCTTTACTGCTACGATCCGGAGCCCGGACACACCGTTCGTGGAATGGTGGACCACCGCATGCTCCACATCACTGCCACCCTCCGGAAAGGGCTCAACTCCATCATCG
6H_528580650	142.781	CCCGTGTAGAGTACCGAGTAAAATCTATGATCTCTTTATAGAAAATAAAATGCAAAAGAATTTATATTGCAGCAATAATTAAATCGCACAATCCATATTGCTAGCCATGAGCACTTAGCTATCTCACAAAGCCCACAATCCACAAACTTTAGATTTACCATTGCAATTTT	CCCGTGTAGAGTACCGAGTAAAATCTATGATCTCTTTATAGAAAATAAAATGCAAAAGCATTTATATTGCAGCAATAATTAAATCGCACAATCCATATTGCTAGCCATGAGCACTTAGCTATCTCACAAAGCCCACAATCCACAAACTCTAGATTTACCATTGCAATTTT
6H_533325718	145.102	GCTTTGTTCAGTTACTTCGCCATGAATCTGGTATCCAATTTTGCTTGAAACTCTTTTCAAATGTCCTTTTTCTTTTCTTTTGCGATCCATGAAGGGTCGTGTGTTCTTCATTGTTGATTGATGTAATAGTATTTGTATTTGTTCTGATGTTTGTCCTGTCT	GCTTCGTTCAGTTACTTCGCCATGAATCGGGTATCCAATTTTGCTTGAAACTCTTTTCAAATGTCCTTTTTATTTTATTTTGCGATCCATGAAGGGTCGTGTGTTCTTCATTGTTGATTGATGTAATAGTATTTGTATTTGTTCTGATGTTTGTCCTGTCT
6H_529879842	146.997	ATTCGAGATCGAAGTTCTTAGCGCCAAGTGATGCGCAATGCGATTCATGATGGATCTATAGAATACTGCTGCATCGCCATGCTTCTCGATTACCAAAATAATTGTAACGCCACATCATGTTAAGTGCCACATTATGGTGATGTTCCAAGTGCATC	ATTCGAGATCGAAGTTCTTAGCGCCAAGTGATGCGCAATGCGATTCATGATGGATCTATAGAATACTGCTGCATCGCCATGCTTCTCGATTACCGAAATAATTGTAAGGCCACATCATGTTAAGTGCCACATTATGGTGATGTTCCAAGTGCATC
6H_547410473	154.347	ACTCCTCCAGCTCTAGGACATTCTGCATAAGACTTCGCAGACGCTCTTCTGTCGACTCCATCGCCAGCTGCCCACAGAGACGAGTAGTTCTATACTTTTGAACTGTTTGGTAACTTTTTGCCAAAGGGGAAGAAATGTATAGATCATAGACTTCGTGAGAGA	ACTCCTCCAGCTCTAGGACATTCTGCATAAGACTTCGCAGACGCTCTTCTGTCGACTCCATCGCCAGCTACCCACAGAGACGAGTAGTTCTATACTTTTGAACTGTTTGGTAATTTTTTGCCAAAGGGGAAGAAATGTATAGATCATAGACTTCGTGAGA
6H_553204038	157.849	TGTTATGTATGTATATCATGATATAATTAATACTACAATATATTTTGCCCTTCTACTTGCGCTTTCTGTGCATTGCATGATTTTAAGTTGGGTAGTTTTGTCCACGTGGCATATTGTACATTGCATTTGAATTAGTTTTTGTGAGAGTTTAGAAGCATTCTATATAGTGTTTTGACGATTTTGAAG	TGTTATGTATGTATATCATGATATAATTAATACTACAATATATTTTGCCCTTCTACTTGCGCTTTCTGTGCATTGCATGATTTTAAGTTGGGTAGTTTTGTCCACGTGGCATATTGTACATTGCATTTGAATTAGTCTTTGTGAGAGTTTAGAAGCATTCTATATAGTGTTTTGACGATTTTGAAG
6H_555603298	160.531	CTTATATATTCGATAGTCCAGACGCCTTAGTTGTTCTTCGCGGGTGTGCATAAAGAAATTTTAGGCCGTGATTTTTTTGTAACAGTGTTCGATTTCATTATGAATGTGGTGCTTGAGGTATAACTCTTTTGCCCTGCCAGATGTACAGGGTCGGATCAGCTGAT	CTTATATATTCGACAGTCCAGACGCCTTAGTTGTTCTTCGCGGGTGTGCATAAAGAAATTTCAGGCCGTGATTTTTTTGTAACAGTGTTCGATTTCATTATGAATGTGGTGCTTGAGGTATAACTCTTTTTCCCTGCCAGATGTACAGGGTCGGTTCAGCTGAT
6H_552874297	163.284	CAAAAACCTAATTCGTGTAGGAATTTTTTGAGTAATGGTTTTGCTGCTGCACTGAAACCGGATAAGTTTACCGGTACCTATTTCAAGCGTTGGCAAACGAAAACCGCCTTATGTCTCACGGCTATGAACGTGTTCTGGGTAGCCGGTGTCACTCCCACGGGAACGATCTCTTTGAAC	CAAAAACCTAATTCGTGTAAGAATTTTTTGAGTAATGGTTTTGCTGCTGCACTGAAACCGGATAAGTTTACCGGTACCTATTTCAAGCGTTGGCAAACGAAAACCGCCTTATGTCTCGCGGCTATGAACGTGTTCTGGGTAGCCGGTGTCACTCCCACGGGAACGATCTCTTCTGAAC
6H_550933605	165.661	TTATCACAAACAGGTGAATTCGCAGGACGAGCATCTGGCTGAACCTCTACTGGCTTCTCAGACTCTTCCAGTGCGGCCTTTTTAACAGAGGCAACAAACTCCGGAAGGAAATTTAATCTGTTCTCCGATATATCCCCACACTGCTGCAATGCTA	TTATCACAAACAGGTGAATTCGCAGGACGAGCATCTGGCTGAACCTCTACTGGCTTCTCAGACTCTTCCAGTGCGGCCTTTTTAACAGAGGCAACAAACTCCGGAAGGAAATTTAATCTGTTCTCTGATATATCCCCACACTGCTGCAATGCTA
6H_550325782	167.001	CAGTAATCTTCAATTTTCTGTTGACGTATTGTAATAATTTATTGTTAATGTATTGTTGTGTGAAGCTTGTTTGGTAGAACAAATTGTTTTTCAGGACTGGTGATAGCTAAACAGCCTCTTCTATACATACTTCTCCGGAAAAAATAAATCAAACCATATTATTTGTATAACAATGCCTT	CAGTAATCTTCAATTTTCTGTTGACGTATTGTAATAATTTATTGTTAATGTATTGTTGTGTGAAGCTTGTTTGGTAGAACAAATTGTTTTTCAGGACTGACGATAGCTAAACAGCCTCTTCTATACATACTTCTTCGGAAAAAATAAATCAAACCATATCATTTGTATAACAATGCCTT
6H_550360199	168.384	AAAGGCATTGTTATACAAATAATATGGTTTGATTTATTTTTTCCGGAGAAGTATGTATAGAAGAGGCTGTTTAGCTATCACCAGTCCTGAAAAACAATTTGTTCTACCAAACAAGCTTCACACAACAATACATTAACAATAAATTATTACAATACGTCAACAGAAAATTGAAGATTACT	AAAGGCATTGTTATACAAATGATATGGTTTGATTTATTTTTTTCGGAGAAGTATGTATAGAAGAGGCTGTTTAGCTATCGTCAGTCCTGAAAAACAATTTGTTCTACCAAACAAGCTTCACACAACAATACATTAACAATAAATTATTACAATACGTCAACAGAAAATTGAAGATTACT
6H_570226021	187.241	GCACCAAAGACCACCCGGAAGCCTCCCTCCCATGGCTACGACTTCGGGCATCTTCTCCGGTGTCGGTGGCCATGTCAGCCTCTTTTCCATGTGCTTGCACTGACAGTCATCTCTTGTTACCTAGGTTGGCGCTTCGAGGATATCATGATTTTGTTTCTTTGG	GCACCAAAGACCACCCGGAAGCCTCCCTCTCATGGCTACGGCTTCGGGCATCTTCTCCGGTGTCGGTGGCCATGTCAGCCTCTTTTCCACGTGCTTGCACTGACAGTCATCTCTTGTTACCTAGGTTGGCGCTTCGAGGATATCATGATTTTGTTTCTTTTG
6H_571355644	189.543	TATGGAAACTACAAAGTGCAGAGTAAAACTATTCCATGCATCACATCTTAGGAAAAGATCTTCATATGGAAACGACAAAAAGCCATGTAAGAAATAGCACGTTGCTGAACACAGGACATCCGACACAATTCAACATTCAAAACTGAAGGATTAACGTCCACGACAATTGCGCA	TATGGAAACTACAAAGTGCAGAGTAAAACTATTCCATGCATCACATCTTAGGAAAAGATCTTCATATGGAAACGACAAAAAGCCATGTAAGAAATAGCACGCTGCTGAACACAGGACATCCGACACAATTCAACATTCAAAACTGAAGGATTAACGTCCACGACAATTGCGCA
6H_576956744	190.793	AACCACATGAGCTTGAAAAAAGGCATGGAGGCAACAAATGAAGCAACATTTTGATCCAATCAATATTATATATCTTTATTGCATATTATTTGATTAATTATTTATATATATTTGCCGCATTGTTGTTTTTAAAACTTCTTGTATCTCATATCCCCG	AACCACATGAGCTTGAAAAAAGGCATGGAGGCAACAAATGAAGAAACATTTTGATCCAATCAATATTATATATCTCTATTGCATATTATTTGATTAATTATTTATATATATTTGCCGTATTGTTGTTTTTAAAACTTGTTGTATCTCATATCCCCG
6H_583099727	199.305	ATTCCAAATTGACGAGCTATACGCTCGAAATCGCCCTGGTTGTCATACTGAATCCTTACGTCCACATCCAGATTGTAGGCCTTCAACAAAGCATCGGATCCATGCACAGGTGTGGCGCTAGCCACGTCTTTTCCGAATTTGGTTAAAAACTTGTC	ATTCCAAACTGACGAGCTATACGCTCGAAATCGCCCTGGTTGTCATACTGAATCCTTACGTCCACATCCAGATTGTGGGCCTTCAACAAAGCATCGGATCCATGCACAGGTGTGGCGCTAGCCACGTCTTTTCCGAATTTGGTTAAAAACTTGTC
Chromosome	"7H"
7H_897677	0	CATTCTAGAGCATATTGAGTTTATGAAATTAAAGTAGAGCTTTTTATGAATGGTAGGAAACATCTATTTAAAATTACATGATTTTTTCTTCAAAATGTAGATTTTTTTCCAAATACTTGTTTAAACTTTTCTTGAATACATGTCAAACATTTTTGTCAAATACACTAT	CATTCGAGAGCATATTGAGTTTATGAAATTAAAGTAGAGCTTTTTATGAATATTAGGAAACATCTATTTAAAATTACATTATTTTTTCTTCAAAATGTAGATTTTTTTCCAAATACTTGTTTGAACTTTTCTTGAATACATGTTAAACATTTTTGTCAAATACACTAT
7H_3863745	1.982	ATTTTGTCCATGATGAAGGCACGACGCCCGTCGATCCTGATTTGTTAAGCTTCTTTCCGCTCTCAAGGAGGTCAAATGGTCCCTCTTGGGGGCGAAGAGGACATTCTTGAAATCAAGCTGATACATCAGAGCAGTGGCGGAGCCAGGATTGGAGCAAACCCCGGG	ATTTTGTCCATGATGAAGGCACGACGCCCGTAGATCCTGATTTGTTAAGCTTCTTTCCGCTCTCAAGGAGTTCAAATGGTCCCTCTTGGGGGCGAAGAGGACATTCTTGAAATCAAGCTGATACATCAGAGCAGTGGCGGAGCCAGGATTGGAGCAAACCCCGG
7H_4280750	3.046	CCATGCCCTTCAGCCCACACATGTACACATAGGTGTTGTCCTTCTTCAGGAGCTCCCACAGCTCATCCTTGTACTCCGCCATCCTTGTCTGGATGTACATCTTCTCTCCCGCCGCGTTGGTCTCCTCCCTGCTGATGGCGTAGTCCACCCGGAAGTTGTCCGGCGCCTTC	CCATGCCCTTCAGCCCACACATGTACACATAGGTGTTGTCCTTCTTCAGGAGCTCCCACAGCTCATCCTTGTACTCTGCCATCCTTGTCTGGATGTACATCTTCTCTCCCGCCGCGTTGGTCTCCTCCCTGCTGATGGCGTAGTCCACCCGGAAGTTGTCCGGCGCCTTC
7H_8045320	6.603	TTTGCCGTAAACCCAAAGTGTAGAAGGAAACCCACAAGAAGACAAAATCAAATCTGCTGCAACATCAATAAATAAATAAGTGCTCGGTTGAGGCACTAGAACTAACATTGTAGAGCTCACTGAAATAACTCTTCAATTCTAGTGCTCGGTGAAGGCACGCAAAG	TTTGCCGTAAACCCAAAGTGTAGAAGGAAACACACAAGAAGACAAAATCAAATCTGCTGCAACATCAATAAATAAATAAATATTGCTAGTGCTCGGTTGAGGCACTAGAACTAACATTGTACAGCTCACTGAAATAACTCTTCAATTCTAGTGCTCGGTGAAGGCACGCAAAG
7H_11217666	9.92	CAATTTAAGGGATTTCACCTGCAATGATTTTCCAAGTGAGAGTTGTACTTCATTACCTGCAAACTGAAAGCTGGAGATATTTGGAGCTTTGTTCTCTATAACTTTAAGTCTCAAGAAATCAAGCACCTCCATGTAGCTTAGCCGCTGCAGCAGGCAAGGTATCTC	CAATTTAAGGGATTTCACCTGCAATGATTTTCCAAGTGAGAGTTGTACTTCATTACCTGCAAACTGAAAGCTGGAGATATTTGGAGCTTTGTTCTCTATAACTTTAAGTCTCAAGAAATCAAGTACCTCCATGTAGCTTAGCCGCTGCAGCAGGCAAGGTATCTC
7H_16428729	15.071	GAGGAGGATGATTTGTTGCTTCTATCTGTTTTGATTTATTTTTTGTTTTGCCTTACCTGAACACTGTTTGTTTTTGTTAGTGGAATGGGAGCTGCCTTTGCTTAAGAAAATGTAAATATTGCTGAAAATAATTTGCTGAGTTAGTTTTCTTGACCGCAAGGCCACCCATAAT	GAGGAGGATGATTTGTTGCTTCTATCTGTTTTGATTTATTTTTTGTTTTGCGTTACCTGAACACTGTTTGTTTTTGTTAGTGGAATGGGAGCTGCCTTTGCTTAAGAAAATGTAAATATTGCTGAAAATAATTTGCTGAGTTAGTTTTCTTGACCGCAAGGCCACCCATAAT
7H_22774399	24.691	CTGGATCACAAACTGGAACAACAAGAACAATAATCCGTCCATGGAGTCAACAATTGTGCGGGCCGTTTCTCGGTACATATGAAAGAACAGAGAAGATCACCGCCGCCTACCACATCTTCCCGATATCGAGCTGTCTTAAAGTCTAAGGACAAC	CTGGATCACAAACTGGCCCAACAAGAACAATAATCCGTCCATGGAGTCAACAATTGTGCGGGCCGTTTCTCGGTACATATGAAAGAACAGAGAAGATCACCGCCGCCTACCACATCTTCCCGATATCGAGCTGTCTTAAAGTCTAAGGACAAC
7H_19927444	25.317	GGTGGAGGAGGAGGAGGGCGCGGGTCGGGGAGGATATTGTGGCGGCAGTGAGGGCTCTCATAAGCAGTGGAAGTGGCAGTGGTGACACGACTGGCGACGCGCGGTGGTGGACGGACGACCCCTATTGATGAAGGCGGGTGAGCTGGGCGTCGTTGCTGCCTAGGCTTGCGCAATGGTAACCTGAAAGAT	GGTGGAGGAGGAGGAGGGCGCGGATCGGGGAGGATATTGTGGCGGCAGTGAGGGCTCTCATAAGCAGTGGAAGTGGCAGTGGTGACACGACTGGCGACGCGCGGTGGTGGACGGACGACCCCTATTGATGAAGGCGGGTGAGCTGGGCGTCGTTGCTGCCTAGGCTTGCGCAATGGTAACCTGAAAGAT
7H_41174878	35.66	CAAATTTGGATGTGATTTTTAGGATCGTTGACATATAACTTGTGAACATAGAAACAAAATCAGATTTTTTCCTGAAACCGTTAAATATGGTTTTTCAAAATTTGTATCATGTGAGCATTTAAGGAATGGTATCACCCCTGTATATAGAATACCGACTAGCGAAACCTGAGAGG	CAAATTTGGATGTGATTTTTAGGATCGTTGACATATAACTTGTGAACATAGAAACAAAATCAGATTTTTTCCTGAAACCGTTAAATATGGTTTTTCAAAATTTGTATCATGTGAGCATTTAAGGAATGGTATCACCTCTGTATATAGAATACCGACTAGCGAAACCTGAGAGG
7H_42749274	36.894	TTTGCCAATACCTCTTGCGGTTTGAGACACACCCGTGCAAGCATCCATAGACACCTACTCCAAGCCTTGATCAAGATTTGATATTCCAAGACTGTGTAGTTCTTCGATCTCACGTTTTTTGCTTGCGCTTGTTGATACGCCCCCTCATCTACC	TTTGCCAATACCTCTTGCGGTTTGAGACACACCCGTGCAAGCATCCATAGACACCTACTCCAAGCCTTGATCAAGATTTGATATTCCAAGATTGTGTAGTTCTTCGATCTCGCGTTTTTTGCTTGCGCTTGTTGATACGCCCCCTCATCTACC
7H_59849284	50.802	CTACCACTAAGAAAACTCTTGGCAAGATTGTATGTGGAAGAGACGAGTTGACCTGCCCGGTTTCTGATGGTGTCCTCCATCTTCTATCAGAGCTCCTGGTCATCAAACTTGCGGAGAAGGTCCTCCGTGTCATAGGTGGTATTCTTTAGCTGTGAGAGC	CTACCACTAAGAAAACTCTTGGCAAGATTGTATGTGGAAGAGACGAGTTGACCTGCCCGGTTTCTGATGGTGTCCTCCATCGTCTATCAGAGCTCCTGGTCATCAAACTTGTGGAGAAGGTCCTCCGTGTCATAGGTGGTATTCTTTAGCTATGAGAGC
7H_63434170	52.712	CGTGGGGCAGAGGATAGTGGTCTCTTTGTGAATACAAAATTATGTTGAATTTAAAGAGAGGATAGAAACACTATCTATTTTGATGTTATTGCTAACAGAAGAAATGCGGAAAAACTATCTTATTGTGCTAAAAATCAGTGATGACTCTGATTACATGCTGAAAGTTGCTTCTGGATACA	CGTGGGGCAGAGGATAGTGGTCTCTTTGTGAATACAAAATTATGTGGAATTTAAAGAGAGGATAGAAACACTACCTATTTTGATGTTATTGCTAACCGAAGAAATGTGGAAAAACTATCTTATTGTGCTAAAAATCAGTGATGACTCTGATTACATGCTGAAAGTTGCTTCTGGATACA
7H_67085719	55.621	GTTTGAGTATCTGCACATACATCTACATGAAACAAGCTAGTAGGGACAATTTAGAGTGAACATACCAGCAGTAATCCAACACCTATCACTACTTCTAACCGCATAACAAAAAATCTCAGAGGGATCAAAACAAGAGCTCCTGCAATCGGAAGAAGATGCCAAA	GTTTGAGTATCTGCACATACATCTACATGAAACAAGCTAGTAGGGACAATTTAGAGTGAACATACCAGCAGTAATCCAACACCTATCACTACTTCTAACCGCATAACAAAAAATCTCAGAGGGATCAAAACAGGAGCTCCTGCAATCGGAAGAAGATGCCAAA
7H_71999543	59.325	CGGCTAACGACGTGCGCCTCACCCTCACGCACCGAGGTAGTGCCCCACATGTCAGCGCTCCATGATTGATCCAACACGAAACGTGATGTTTAGCAGGCCGCCGCAGCATATTGTCAGGCCCGCTTTCCGTCCTTTATCACCCTCTACCTTTTCTTTTCCTTCTTTTTTGTTATTTATTTA	CGGCTAACGACGTGCGCCTCACCCTCACGCACCGAGGTAGTGCCCCACATGTCAGCGCTCCATGATTGATCCAACACGAAACGTGATGTTTAGCAGGCCGCCGCAGCATATTGTCAGGCCCGCTTTCCGTCCTTTATCACTCCCTACCTTTTCTTTTCCCTCTTTTTTGTTATTTATTTA
7H_75586945	63.43	ATTGTTGTGTTCGAGGTGTTTGGACCTTAGTACTTGAAAGAACCAACTGTGGTAGACACCGAGAGGATCTTGGTAATCTCGGAAGCAAGAGGGTGGCCGGGTTTGCTCGAATCTCTTCAGTGCATGCATTGGGAATAGAAGAACTGCCCAAAAACTTTA	ATTGTTGTGTTCGAGGTGTTTGGACCTTAGTACTTGAAAGAACCAACTGTGGTAGACACCGAGAGGATCTTGGTAATCTCGGAAGCAAGAGGGTGGCCGGGTTTGCTCGAATCTCTTCAGTGCATGCATTGGTAATAGAAGAACTGCCCAAAAACTTTA
7H_76732781	67.611	GTGCTTGACTCCCGCTGGTGGGGAACTTAGAGAGCCTAAACCCGCAGAGTTCAAGAAATTTTATCATACTGTGTCAGTGGGAGATGAGCGAGGAGTGTTGCACGTCACACCACTAGCTTGCATTTTCCAGCTGTGCATTATTTTGCTCTTTTCAT	GTGCTTGACTCCCGCTGGTGGGGAACTTAGAGAGCCTAAACCCGCAGAGTTCAAGAAATTTTATCATACTGTGTCAGTGGGAGATGAGCGAGGAGTGTTGCACGTCACACCACTAGCTTGCATTTTCCAGCTGTGCATTATTTTTCTCTTTTCAT
7H_89003628	71.674	TGCCTTGCACCGATGTGCATCTCCCCCAGCGGCACACCAACCTAGTCAACCGAGCTGCGTAAAGCTATCAAGGAGTTCCTCAGTTTGTAGTAGCAGAGAACATATAGAGATCTAAATTGTTTTTTAAGAAAATGAACATATGTAATAAAAGTTACTGAACTGTGCCTCAAATAAAATAG	TGCCTTGCACCGATGTGCATCTCCCCCAGCGGCACAGCAACCTAGTCGACCGAGCTGCGTAAAGCTATCAAGGAGTTCCTCAATTTGTAGTAGCAGAGAACATATAGAGATCTAAATTGTTTTTTAAGAAAATGAACATATGTAATAAAAGTTACTGAACTGTGCCTCAAATAAAATAG
7H_93997236	74.807	CACGAGTACTCAAATTTGAGCTATCGGCGAGCCTCACCTGAAGAGTTCATCAAGCTAGTTCATTATTGTCACCTCCAAATCGGTTTCTAAATATGAATTTTTACCCTCTGAAGGTCGCGGACACAGTTTGTCAATATTTTTCAGGTATGTTCCCGATTTTTTTGACTCCTCA	CACGAGTACTCAAATTTGAGCTATCGGCGAGCCTCACCTGAAGAGTTCATCAAGCTAGTTCATTATTGTCACCTCCAAATAGGTTTCTAAATATGAATTTTTACCCTCTGAAGGTCGCGGACACAGTTTGTCAATATTTTCAGGTATGTTCCCGATTTTTTTGACTCCTCA
7H_95853202	75.233	GGGTCCCAGCTGTCAGTGAGCCACCCCTGCCACCGATGGCGCAATCCCTCTGGTGCATTTTCTCTGCCAGAAAGGGGATCCTGATAAGTACGATTTCCCCCTTGGGTAAACGTATTCTTTCCTGAAACGTTTTCTTTTGTGTGTTTATTTAAAAATCAGATTTT	GGGTCCCAGGTGTCAGTGAGCCACCCCTGCCACCGATGGCGCAATCCCTCTGGTGCATTTTCTCTGCCAGAAAGGGGATCCTGATAAGTACGCTTTCCCCCTTCGGTAAACGTATTCTTTCCTGAAATGTTTTCTTTTGTGTGTTTATTTAAAAATCAGATTTT
7H_114000972	82.512	GGACTTTGCAACTTTATCTAACTCTGACTTCCAGCTGGTAGCACTAACAACTTGTTTTTCTCTCAACTCTATTTTGTCATCCTGGTTATCACGACGTCGTCCTGGGCTATAAAGTTCAAACCGACTCACTCTCTACCGATCTTATACCCTATATATAT	GGACTTTGCAACTTTATCTAACTCTAACTTCCAGCTGGTAGCACTAACAACTTGTTTTTCTCTCAACTCTATTTTGTTATCCTGGTTATCACGACGTCGTCCTGGGCTATAAAGTTCAAACCGACTCACTCTCTACCGATCTTATACCCTATATATAT
7H_118497388	87.287	CTACTTTGTCCGATAGAAACTTTGGGGTAACTCTTTAAAGTTCTTTGTGTTGGATTGAATATTACGGATCTAAAATTGTTTGATGCATATCGAATAATTAACTCTTAGATATTTGTGGGGGCATTGGAGTATCTAGATGACATTAGTGTTGATTGATGCGTATCATATGGTGTTATTGCATTATG	CTACTTTGTCCGATAGAAACTTCGGGGTAACTCTTTAAAGTTCTTTGTGTTGGATTGAATATTACGGATCTAAAATTGTTTGATGCATATCGAATAATTAACTCTTAGATATTTGTGGGGGCATTGGAGTATCTAGATGACATTAGTGTTGATTGATGCGTATCATATGGTGTTATTGCATTATG
7H_119001177	88.883	TCCTAACCAACTACTCCCTTCATCACGGTTTAGAAGACGTGCATGAAAACTCTCTAGAACCTAGATGGTTATTGATTTGTTGTAAAATAAGTTAAAAAATAACATTCACACTACGCATGCATATAAAAATAATACAACGAAGTACTAATTAGATGCTAGGAGTAAATGC	TCCTAACCAACTACTCTCTTCATCACGGTTTAGAAGACGTGCATGAAAACTCTCTAGAACCTAGATGGTTATTGATTGGTTGTAAAATAAGTTAAAAAATAACATTCACACTACGCATGCATATAAAAATAATACAACGAAGTACTAATTAGATGCTAGGAGTAAATGC
7H_123502577	91.282	AAGTTTTTGAATTATTGCTACGATCCCCAACAATGGGGATGTGCCTTGTATGTGGTAGAATGTTTGGAACACCTTCAAGTTATGTTCAAATGAAAAAAAACTTCTCTCTCTTTAATTCTGTCTATTTAGCAAAGTGCACCTCCATTCCATATTTAAATGT	AAGTTTTTGAATTATTGCTACGATCCCCAACAATGGGGATGTGCCTTGTATGTGGTAGAATGTTTGGAACATCTTCAAGTTATGTTCAAATGAAAAAAAACTTCTCTCTCTTTAATCCTGTCTATTTAGCAAAGTGCACCTCCATGCCATATTTAAATGT
7H_122963423	93.062	CCATACATATTTTCAATAATTTAAAATGCATGATTAGCATTTCTTATATACAAAATTAATAGTTTTTAATATATACTCAACAGTTTTTCTACAACACCAATATTTTTTTCCCAAATGCTTTGCTTAATATTGTTTAAATGCAAGATTAACATTTCCTAATAGATAATCAACTTTTTAA	CCATACATATTTTCAATAATTTAAAATGCATGATTAGCATTTCTTATATACAAAATTAATAGTTTTTAATATATACTCAACAGTTTTTCTACAACACTAATATTTTTTCCCAAATGCTTGCTTAATATTGTTTAAATGCAAGATTAACATTTCCTAATAGATAATCAACTTTTTAA
7H_130459784	93.807	CAGATCGATTTCTTCCTCCTTGCCCTTACGTGAGGAAGATCCCCCCAGGACGTCCATGACAAACAGCCCCAGCGAGAGCGAAGAAAACCCCGCGTCACCTCTTGCGAGTTGACGGCTCGGTAATGACCCTAAACGAGAGGGTAGTTTTTTAATCAGTGTGTGTGAACATTTGTTGTGTTCG	CAGATCGATTTCTTCCTCCTTGCCCTTACGTGAGGAAGATCCCCCCAGGACGTCCATGACAAACAGCCCCAGCGAGAGCGAAGAAAACCCCGCGTCACCTCTTGCGAGTTGACGGCTCGGTAATGACCCTAAACGAGAGGGTAGTTTTTTAATCAGTGTGTGTGAACATTTGTTGTGTTTG
7H_133491826	95.829	GCGGGTCTTGTGGACGTTGGGTTTGCTAGAACTATGGCGCGAGGGTTGCTCGGGGAAGGGGGTGGAGCTACAAGGTTGGGGTAGCGGTGGTGTCCATTGCGGGGTGCTGTGGATACCGCTCCGTTGGAGGAAATCCCCAAAATGCAGTGAAGCTCCTCGGGGGAGATAGGCGCATGATTTGGGTTAGCA	GCGGGTCTTGTGGACGTCGGGTTTGCTAGAACTATGGCGCGAGGGTTGCTCGGGGAAGGGGGTGGAGCTACAAGGTCGGGGTAGCGGTGGTGTCCATTGCGGGGTGCTGTGGATACCGCTCCGTTGGAGGAAATCCCCAAAATGCAGTGAAGCTCCTCGGGGGAGATAGGCGCATGATTTGGGTTAGCA
7H_138018372	98.953	CTTCATTGACATGCACACATATTGCTCGTCACTCGTATCTTGAAAAATTAACAGTAGAGAGCACAATTCTCTGTTCGCCAGTACGTGTTTACCACTAGCGAGCTTTGATAATTAGTCATCGGTTGTCACTCTTCGGATACCTCTCATACGAACTTTTGAATGTTCATCT	CTTCATTGACATGCACACATATTGCTCGTCACTCGTATCTTGAAAAATTAACAGTAGAGAGCACAATTCTCTGTTCGCCAGTACGTGTTTACCACTAGCGAGCTTTGATAATTAGTCATCGGTTGTCACTCTTCGGATACCTCTGACACGAACTTTTGAATGTTCATCT
7H_152501078	103.259	TTTGGTAGAATTACCATGGTGTTGTTTTTGTGCAGAAAATGAAAGTTCTTTTAATCGACTGAAACTTTTTATAATGTTTTCTAGAGGAAATAAGCAATATTGCAGCGAAGAACCACCGGAGGAGTGCCACCTGTGGTCCACAAGGTTATAGGGCGCCCCCTAGGT	TTTGGTAGAATTACCATGGTGTTGTTATTGTGCAGAAAATGAAAGTTCTTTTAATCGACTGAAACTTTTTATAATGTTTTCTAGAGGAAATAAGCAATATTGCAGCGAAGAACCATCGGAGGAGAGCCACCTGTGGTCCACAAGGTTATAGGGCGCCCCCTAGGT
7H_164500018	110.327	GCCTCCAAGCTCATGTTCAGCGGAAGCTCTATGAAGCCCATGTCAACGAGAAGCTTGCTCGACGCCGCCAGGTTCAGATTATGAGGGCTCTCAAGCTTGAGACTACAAGTGGTTCCGAGAAGTCCATCACCCCTAGGGAGAAGTGGATCTGTGGTCAAAGCTCTTGG	GCCTCCAAGCTCATGTTCAGCGGAAGCTCTATGAAGCCCATGTCAACGAGAAGCTTGCTCGACGCCGCCAAGTTCAGATTATGAGGGCTCTCAAGCTTGAGACTACAAGTGGTTCCAAGAAGTCCATCACCCCTGAGGAGAAGTGGATATGTGGTCAAAGCTCTTGG
7H_169975422	115.029	CTAGACTGTGGCTTTAGACTTACTGTTGTATTGCTTTGTAAGGTCTTTTTTGAATAATCAATAAAGTAGTTGCATGCATCGCCTAGATGCAGAGGCTGGGGATCTTCCTCGTTTTCAAGAAAAACTAGTTTTTGCACATTACTTTGATTTTTTTCTTAATAAAATGACACACTTCTTC	CCCTAGACTGGCTTTAGACTTACTGTTGTATTGCTTTGTAAGGTCTTTTTTGAATAATCAATAAAGTAGTTGCATGCATCGCCTAGATGCAGAGGCCGGGGATCTTCCTCGTTTTCAAGAAAAACTAGTTTTTGCACATTACTTTGATTTTTTTCTTAATAAAATGACACACTTCTTC
7H_180473897	118.182	TTCCCTTTGATGAAAAATTAAAGCCGTTCCCGAGAGTTTCTTAAAAGGTGAAAAAAAGGAGGGGGAGGTGAAAGATGGCGACGGTGCAGCCACGACCAAGGAAGGAACAGTGCGATGATAAAGGGTTGTTGTTGTAGCGGTGGTTGGCGGTGGAGGAGAGGAGATGAGG	TTCCCTTTGATGAAAAATTAAAGCCGTTCCCGAGAGTTTCTTAAAAGGTGAAAAAAAAGGAGGGGGAGGTGAAAGATGGCGACGGTGCAGCCACGACCAAGGAAGGAACAGTGCGATGATAAAGGGTTGTTGTTGTAGCGGTGGTTGGCGGTGGAGGAGAGGAGATGAGG
7H_408998941	124.731	CAAGTTCTTTTTTCACAATTTCCTTTTCGACTCCGATGATTTGTCGTCCGATGACGAGGAGATGTTGGCTGTCGTGTTGGTTCATGACCACCTCAACAGTCAGCGGCCGTTGTTCCGTGGCTCCATTCCGGGCCACCTTCTGGCGTTGAATCGCAATCGA	CAAGTTCTTTTTTCACAATTTCCTTTTCGACTCCGACGATTTGTCGTCCGATGACGAGGAGATGTTGGCTGTCGTGTTGGTTCATGACCACCTCAACAGTCAGCGGCCGTTGTTCCGTGGCTCCATTCCGGGCCACCTTCTGGCGTTGAATCGCAATCGA
7H_407001195	126.221	TGCAAACCCTTAATGCGAAGGAACGTCACTTTATATATCTCCATGTGATAGCAAACTTTATTATGCACCCTATCGCTTTTATTTTTTAGCCATCACAAGATGGTACAAAGCTTTTTTCCCTTGTAATAAAATATCATACATAGTTAAGAGCAATTATATTACTTGAT	TGCAAACCCTTAATGCAAAGGAACGTCACTTTATATATCTCCATGTGATAGCAAACTTTATTATGCACCCTATCGCTTTTATTTTTTAGCCATCACAAGATGGTACAAAGCTTTTTTCCCTTGTAATAAAATATCATACATAGTTAAGAGCAATTTTATTACTTGAT
7H_416505290	128.563	TCGAGTCTCGTAGTGCAGCGTAGTGGTAGGATATGTGTGTGTTGATCAGGCGGTCGAGGGATCGAAACCCCGCGGTGCCACCATGCCTTTTGTTTATTTGATTTTCGGGAGCAGTAGCGCAGAAGGATGGCTTAGCTTGCTTGACTTCCTTGTTCTGT	TCGAGTCTCGTAGTGCAGCGTAGTGGTAGGATATGTGTGTGTTGATCAGGCGGTCGAGGGATCGAAACCCCGCGGCGCCACCATGCCTTTTGTTTATTGGATTTTTAGGAGCAGTAGCGCACAAGGATGGCTTAGCTTGCTTGACTTCCTTGTTCTGT
7H_329998507	130.692	GTCTATGCCGTTCGGGCTCAAGAGTGCGGGAGCGACTTATCAACATTGCATCCAGAATTGCTTGCATAATCAGATCGGAAGTAATGTCCACGGCTATGTTGATGATATCATGGTCAGGTCTCAGAAGATGGAGTCGCTCCTGGAAGATCTCAAGGAGACTTTT	GTCTATGCCGTTCGGGCTCAAGAGTGCGGGAGCGACTTATCAACATTGCATCCAGAATTGCTTGCATAATCAGATCGGAAGTAATGTCCACGGCTATGTTGATGATATCATGGTCAGGTCTCAGAAGATGGAGTCGCTCCTGGAATATCTCAAGGAGACTTTT
7H_402494236	132.678	ATTCTAATGCTTATCTTTATTTGAAGTTTTAATTGAATGTTGTCATCAATTACCAAAAAGGGGGAGACTGAAATTACATATGCTCCCTTGGTGCTTTTGATAATTCATTACAACATACATTGTCTCTTAAACTAACACATTTACCTAGTATATTTCAAGAATAGTCCGTA	ATTCTAATGCTTATCTTTATTTGAAGTTTTAATTGAATGTTGTCATCAATTACCAAAAAGGGGGAGATTGAAATTACATATGCTCCCTTGGTGCTTTTGATAATTCATGACAACATACATTGTCTCTTAAACTAACACATTTACCTAGTATATTTCAGGAATAGTCCGTA
7H_427026980	133.742	AGGGTTTGGTAGGGTCCCCTACAAGCAGTAAAAATCTCAAAGGCTTTGGGGCAGAAAACAATGGGGTTGCAGCGCAAACGGCTAAACTAGTCCAGAATAGAAAAGGAGATGAGGTGCTCAAATTCTTCAAAGGACCAAGGTGGGTTTTTGCATAAAATTGATTT	AGGGTTTGGTAGGGTCCCCTACAAGCAGTAAAAATCTCAAAGGCTTTGGGGCAGAAAACAATGGGGTTGCAGCGCAAATGGCTAAACTAGTCCAGAATAGAAAAGGAGATGAGGTGCTCAAATTCTTCAAAGGACCAAGGTGGGTTTTTGCATAAAATTGATTT
7H_433999575	135.232	AAACAACATAAATAAAGACCTTGAAATATAAGAAATGTTCACTGCTTAAATGATCAAAACAGTGAACTTGCACATATAACATGATAATTTTCAATGGACCTTGTAGTGACCAAAACAACACCGAGAACACCATATTTATCATGTTGGCCATGCTTTTGTTTAGTTAATTCATAGTTGAAATTGT	AAACAACATAAATAAAGACCTTGAAATATAAGAAATGTTCACTGCTTAAATGATCAAAATAGTGAACTTGCACATATAACATGATAATTTTCAATGGACCTTGTAGTGACCAAAACAACACCGAGAACACCATATTTATCATGTTGGCCATGCTTTTGTTTAGTTAATTCATAGTTGAAATTGT
7H_211504868	137.787	GCAAGCATTGGTGGTGAAGACATGATACTGGTCGCTCCTTGACTGTCCAAAATCTCCATGTGACACGCCAGGGGAATCCTGACTCCAACGCGTCTTGGCGTGTCTCTTAAGAGTCTACCTCTAGAATCCCTGCATGATATAACAGTCCACCCATGCA	GCAAGCATTGGTGGTGAAGACATGATACTGGTCGCTCCTTGACTGTCCAAAATCTCCATGTGACACGCCAGGGGAATCCTGACTCCAACGCGTCTTGGCGTGTCTCTTGAGAGTCTACCTCTAGAATCCCTGCATGATATAACAGTCCACCCATGCA
7H_424487095	140.343	CGAATTTTGGCGAAACAGCCTTTCGACTATTGTGATCAAAATTACTTAGAGCATCCCCACCTGTTAGGCCTCACGGAAATGAAATAGCGTCGTTTAGGAGCGTGTCGGCGAAAAAATCGTCCCGAAGGCTCGGGTTCGTAGTCGGCCCCCTCA	CGAATTTTGGCGAAACAGCCTTTCGACTATTGTGATCAAAATTACTTAGAGCATCCCCACCTGTTAGGCCTCACGGAAATGAAATAGCATCGTTTAGGAGCGTGTCGGCGAAAAAATCGTCCCGAGGGCTCGGGTTCGTAGTCGGCCCCCTCA
7H_431495742	142.048	CAGCTGACCACTGTGTCGCGTGTGGAATCCTTCAATTGCTGCCACGATTTTGCTGCCTACCCCTTGAGATGAAATGTTGCAAACTTGACAAAGTTCTCTGGTCGCACATTACTGCACTCGAAGTGCTTGTTCATGTCACGGATCCAGTCCTCCGCATCGAATGGCCGGTC	CAGCTGACCACTGTGTCGCGTGTGGAATCCTTCAATTGCTGCCATGATTTTGCTGCCTACCCCTTGAGATGAAATGTTGCAAACTTGACAAAGTTCTCTGGTCGCACATTACTGCACTCGAAGTGCTTGTTCATGTCACGGATCCAGTCCTCCGCATCGAATGGCCGGTC
7H_437002541	143.304	CCCATCGTTTACAAATTCTCCAGCACCTATATGTGCGCCCCGAGCTCCTCTTCCAATTCCTGCACCAACCCCCGCCCTCTCCCTTCCTTGTTTTGCGACCATCTCTCCTCGAACTACTTCTTCTCCATGGATGCCGATGCCATATTCCGGTGACTCATCTCG	CCCATCGTTTACAAATTCTCCAGCACCTATATGTGCGCCCCGAGCTCCTCTTCCAATTCCTGCACCAACCCCCGCCCTCTCCCTTCCTCGTTTTGCGACCATCTCTCCTCGAACTACTTCTTCTCCATGGATGTCGATGCCATATTCCGGTGACTCATCTCG
7H_440004631	145.468	AAGTTACCTCTCGTTTACAACCTGAAGCCATGTTGAAAGAGCTTCAGAGCCCAGCAATTCTGAATTCGTTTATCCCTCCCAATGCTAACTTTCTTACTTATGAAAATATGAAAAAGAGTGTTGCCTTTCCCCGCAGCAATGGAACATCCATGGGTTATGGGAGCTCTAG	AAGTTACCTCTCGTTTACAACCTGAAGCCATGTTGAAAGAACTTCAGAGCCCAGCAATTCTGAATTCGGTTATCCCTCCCAGTGCTAACTTTCTTACTTATGAAAATATGAAAAAGAGTGTTGCCTTTCCCCGCAGCAATGGAACATCCATGGGTTATGGGAGCTCTAG
7H_441500804	147.383	ACAAGATTTAACTAGCAAAGAAGAATGGTTGAGATTTATGAATCTAAACATCTGTACATAAAAGTCAAAATGTGTTTTCCAAGTGAAATTATATTATAGTGCTGTTGGAGTTGGGAAGGTCCACAAATACAATCCTATTACCCCTTTACACAAATTGATTA	ACAAGATTTAACTAGCAAAGAAGAATGGTTGAGATTTATGAATCTAAATATCTATGCATAAAAGTCAAAATGTTTTTTCCAAGTGAAATTATATTATAATGCTGTTGGAGTTGGAAGGTCCACAAATACAATCCTATTACCCCTTTACACAAATTGATTA
7H_456014180	154.266	AACCAAAGATAATATCATCCACATAGATTTGACATACAAATAGTTTGACATTAACTCTTTTAGTGAATAAGGTTGCATCAATTTTTCCAGTCTCAAAACCCTTTTCAATGAGAAACTTTGTTAGGCATTTGTATTAAGCTCTAAGGGCTTGTTTAAGTCCATATAAAGCTTTAC	AACCAAAGATAATATCATCCACATAGATTTGACATACAAATAGTTTGACATTAACTCTTTTAGTGAATAAGGTTGCATCAATTTTTCCAGTCTCAAAACCCTTTTCAATGAGAAACTTCGTTAGGCATTTGTATTAAGCTCTAAGGGCTTGTTTAAGTCCATATAAAGCTTTAC
7H_454000001	154.585	AGACAAAAGTGAACTTTAGGATGGTAAGTGATGTGATGCCTTTTCCTCCTACCCACAACGAGTTACTCTATTAGACATGAGTATGTGATAGTTTTCTCTTTTCAATAGTTTCCGAAGCAATTTAGTCATGATTACCTTGAAAACTACATGACCGGAGTGG	AGACAAAAGTGAACTTTAGGATGGTAAGTGATGTGATGCCTTTTCCCCCTACCCACAATGAGTTACTCTATTAGACATGAGTATGTGATAGTTTTCTCTTTTCAATAGTTTCCGAAGCAATTTAGTCATGATTACCTTGAAAACTACATGACCAGAGTGG
7H_465501315	156.373	AGGAGCGGGGAGTGGAGATGAGAATTTGACGGAGTGGAGTGGATCCTAAGAGGCTCTAAAAGGGGTTCCCCCTGCTCCTCACTTTTTTTTATTAATGAAGCAAAGTATTATCGTGAGGTACAAACATAACATCCTCTAGAACGACACCAAACAACACGGGAAAAC	AGGAGCGAGGAGTGGAGATGAGAATTTGATGGAGTGGAGTGGATCCTAAGAGGCTCTAAAAGGGGTCCCCCCTACTCCTCACTTTTTTTATTAATGAAGCAAAGTATTATCGTGAGGTACAAACATAACATCCTCTAGAACGACACCAAACAACACGGGAAAAC
7H_516026715	163.239	AATCACATCCCATTTGTGTAGCAACTACACAACACCTATCTACTTCCCTCCCACAGAACTGGAAGCACAAGTAGAGTCATGTCATGGAAGTATCAACAAGGAAAATAACAGTGGCAAACCACAAAGGTGGTCACCATAGTCATCATGATTCAATGCAACAAAGTAAGTGCTATATGCCATGCAGAAAG	AATCACATCCCATTTGTGTAGCAACTACACAACACCTATCTACTTCCCTCCCACACAACTGGAAGCACAAGTAGAGTCATGTCATGGAAGTATCAACAAGGAAAATAACAGTGGCAAACCACAAAGGTGGTCACCATAGTCATCATGATTCAATGCAACAAAGTAAGTGCTATATGCCATGCAGAAA
7H_517546624	163.897	TCATTATAAATCCTAGAAATAATTTACAAAAAGTTTCGTCCAATTCTGAGAACTTTTATTTCTGCACCAAAATAACACCAAGGTAGTTGTGCTGAAAACAGCGTTCGTCCGGATTAGTTTCATTTAAATCATGCTAATTAGATATAAAAACTAAAGCAAAAGAGTTTGAAAACGTAGATA	TCATTATAAATCCTAGAAATAATTTACAAAAAGTTCCGTCCGATTCTGAGAACTTTTATTTCTGCACCAAAATAACACCAAGGTAGTTGTGCTGAAAACAGCGTTCGTCCGGATTAGTTTCATTTAAATCATGCTAATTAGATATAAAAACTAAAGCAAAAGTGTTTGAAAACGTAGATA
7H_516531538	164.642	ATGCTAAAAATTTGTGTTGTATCTCTTTCACGGTGTTACAGATTCTCGTTGGTCCATGGGCCTTGCTACTTTATGCACATATATGTGTGTAAATGTGACTTCGTCACCTTTCTTGATATTAAGATGAGGACTCCGCTAGCCAATGAATGATTCAATAGAGCTACAACTCGGATTTCGTCTATG	ATGCTAAAAATTTGTGTTGTATCTCTTTCACGGTGTTACAGATTCTCGTTGGTCCATGGGCCTTGCTACTTTATGCACATATATGTGTGTAAATGTGACTTCGTCACCTTTCTTGATATTAAGATGAGGACTCCGCTAGCCAATGAATGATTCAATAGAGCTACAACTCGGATTTTGTCTATG
7H_522974801	167.394	GCATGGGTATTCAGAGCTGACAGGAGTTAGAGATCTGACGCAACGTGCAGAGTCAGCGGGAGATGATTTGTTTTAGCGAGGGAAGCAGAGTGGACTGTGGCTTCCAGGGTGGACATGTAGAGGCAAAGCAGCATGATATACGGATCTGGCTTGGGGTCTGTGCTAG	GCATGGGTATTCAGAGCTGACAGGAGTTAGAGATCTGACGCAACGTGCAGAGTCAGCGGGAGATGATTTGTTTTAGCGAGGGAAGCAGAGTGGAGTGTGGCTTCCAGGGTGGACATGTAGAGGCAAAGCAGCATGATATACGGATCTGGCTTGGGGTCTGTGCTAG
7H_525503262	169.45	TATTGGCGATACAAATGATAGAATACAATAGCATTTACCTAGAATTAAATATCCATGTTGTCTTCCCAACGCATTATTGGAATATTTATTATTTATGCACTAACCTATCTCACGAGTTCTGTTAAGTGTTGTGTGGATGATTTTTTTAAGATCTAGGGGAGACAGCGA	TATTGGCGATACAAATGATAGAATACAATAGCATTTACCTAGAATTACATATCCATGTTGTCTTCCCAACGCATTATTGGAATATTTATTATTTATGCACTAACCTATCTCACGAGTTCTGTTAAGTGTTGTGTGGATGATTTTTTTAAGATCTAGGGGAGACAGCGA
7H_531000276	171.729	ACTCCATGTGATTGCATCATCCAATTCCATTTTCTGAAACAAATTGATAGTTGTGAAGCAACTATGTTAAATTATGGTCCAAATCATTTCCAACTCCACGGGATTATACTTCTTCCTTCCCTAAATCCCTGTGACAACTTCCTTTCCTTATGGATCAAGTAGTTGG	ACTCCATGTGATTGCATCATCCAATTCCATTTTCTGAAACAAATTGATAGTTGTGAAGCAACTATGTTAAATTATGGTCCAAATCATTTCCACCTCCACGGGATTATACTTCTTCCTTCCCTAAATCCCTGTGACAACTTCCTTTCCTTATGGATCAAGTAGTTGG
7H_537250881	172.048	CTGGGTGTTAGGCAGCAACCTCATTCTTCGCTGCACATGGACGTACAAGCTGTCGGCGCATCTTCGGCACAACTACCTCACAGTGTTTGCGATAACAGCTTTGGAAATGCTGAGGCGGTTTCAGTGGGTTTTCTTCCGCGTTGAGAATGAGTGGAACAAGATGACAACCAAGCAAAATTTCGAAATGT	CTGGGTGTTAGGCAGCAACCTCATTCTTCGCTGCACATGGACGTACAAGCTGTCGGCGCATCTTCGGCACAACTACCTCACAGTGTTTGCGATAACAGCTTTGGAAATGCTGAGGCGGTTTCAGTGGGTTTTCTTCCGCGTTGAGAATGAGTGGAACAAGATGACAACCAAGCAAAATTTTGAAATGT
7H_562981230	174.48	CTCACAGATCATGGATGACGCATTTTATCTTATTTTCTATTTGCTCTTGACTGTTTTTTATAATATTTGTTTCTCCAACTAATAGTGTGTATTATATATACATATATATGTGTGTGTGTGTGTGTGTGTGTGTTATTTATAAGATGGTGACATACAAGCACTTTGTTT	CTCACAGATCATGGATGACGCATTTTATCTTATTTTCTATTTGCTCTTGACTGTTTTTTATAATATTTGTTTCTCCAACTAATAGTGTGTATTATATATACATATATATGTGTGTGTGTGTGTGTGTGTGTTATTTATAAGATGGTGACATACAAGCACTTTGTTT
7H_558038727	174.8	GTCGGAAGCTTCTTCACATGGGACATCACATCGAGGTAAGGAAGACGAATACATAATATTTTTGTGGTGAAGGTTCTGCTTAGAGTTAAATCTATCCCAGAAAAGTAGACAACAAAATATCTTGAGCTTGATGATAAATTTTACACACCAAATGAACTCATAGTTTGGGTT	GTCGGAAGCTTCTTCACATGGGACATCACATCGAGGTAAGGAAGACGAATACATAATATTTTTGTGGTGAAGGTTCTGCTTAGAGTTAAATCTATCCCGGAAAAGTAGACAACAAAATATCTTGAGCTTGATGATAAATTTTACACACCAAATGAACTCATAGTTTGGGTT
7H_572512953	183.199	CGAAATTTAACGGGATTTGATCCAACGCGAGTTTAACAATAGTAACCACGGTGACGTGGCATCATTAGCATAGGATTACTGTAGCTTAATTACAGAGATCACTGTAGCAAAAGTTGAGGATGTCATAGGTGATAACCCACAAGTGTAGGGATCGTTTGTAGCCTTTTTTGATAAGTAAGACTGTCGA	CGAAATTTAACGGGATTTGATCCAACGCGAGTTTAACAATAGTAACCACGGTGACGTGGCATCATTAGCATAGGATTACTGTAGCTTAATTACAGAGATCACTGTAGCAAAAGTTGAGGATGTCATAGGTGATAACCCACAAGTGTAGGGATCGTTTGTAGCATTTTTTGATAAGTAAGACTGTCGA
7H_579028236	184.433	ATTTTTTATCTGCACGTCTAGAACAAGATACAATATGGCTGCATTTTTTTGTTGAAAAGTCCCTTTCGAGACGGTTTCGGGCCATTCCAGTAACCACAACCACATGATGATCGATGAGAGTCTTGACGTACATTTTCGTCCCTCCGCCAGCAGCT	ATTTTTTATCTACACGTCTAGAAAAAGATACAATATGGCCGCATTTGTTTGTTGAAAAGTCCCTTTCGAGACGGTTTCGGGCCATTCCAGTAACCACAACCACATGATGATCGATGAGAGTCTTGACGTACATTTTCGTCCCTCCGCCAGCAGCTGCT
7H_586747882	186.796	GACATTTGATGCACTTTGCCTATGTCTAATGGGTGTCCTTGATGTGTTTGTATCATTATCTCGTGGCAGAGTTCCCTTTGAAACATACTGCTCCATACACTATATCAATCAAAGTTCATGGAAAACTTATTTTGGATGACTTGGCAAAACAACCACTATTGTCATGGGCTATTAA	GACATTTGATGCACTTTGCCTATGTCTAATGGGTGTCCTTGATGTGTTTGTATCATTATCTCGTGGCAGAGTTCCCTTTGAAAAATACTGCTCCATACACTATATCAATCAAAGTTCATGGAAAACTTATTTTGGATGACTTGGCAAAACAACCACTATTGTCGTGGGCTATTAA
7H_585667859	189.003	CATTGGGAAGGTGAACCAGGAAGGAGTGGACTACTACAATAGGCTCATAGATTACATGCTCCGGCAAGGTAATTGAATTTTCTACACCTAGGCAAGCAGCTCTCAGCATCAGGGTATGAACTTCTGAGCTAATTAAACCATGTGATGGTGGATTAGGCAT	CACTGGGAAGGTGAACCAGGAAGGAGTGGACTACTACAATAGGCTCATAGATTACATGCTCCGGCAAGGTAATTGAATTTTCTACACCTAGGCAAGCAGCTCTCAGCATCAGGGTATGAACTTCTGAGCTAATTAAACCATGTGATGGTGGATTAGGCAT
7H_587225210	190.599	CCATGTGACATAAATAATAAATGTGCATGCTCAATTTATGGCTAAAAATCGAGCCTTATTTGATTCAAAATATCATGAGAGTATGTACAAATGTTTAGGGGAGTTACAAGAAATAATGAGCTAGTGGCTCTATGTATAATAAGGCTGCAAGTGAGCAATGTTCCACGGCCGGGTTGTCTGTGCTTC	CCATGTGACATAAATAATAAATGTGCATGCTCAATTTATGGCTAAAAATCGAGCCTTATTTGATTCAAAATATCATGAGAGTATGTACAAATTTTTAGGGGAGTTACAAGAAATAATGAGCTAGTGGCTCTATGTATAATAAGGCTGCAAGTGAGCAATGTTCCACGGCCGGGTTGTCTGTGCTTC
7H_590611540	196.008	AAAAGTTTACGCACCATTGATTGAAAGTTTATGACTAGTCTCACAAGCACTGTATATGTCCTGATGTGATATTGTGAGTTTTGTACTTTGAGTATCTTATTCTACTGTAATATTACTATACTCATGTCATTTTATTAATTTAGGTATACTGATTCTACCAAGACAGCATTT	AAAAGTTTACGCACCATTGATTGAAAGTTTATGACTAGTCTCACAAGCACTGTATATGTCCTGATGTGATATCGTGAGTTTTGTACTTTGAGTATCTTATTCTACTGTAATATTACTATACTCATGTCATTTTATTAATTTAGGTATACTGATTCTACCAAGACAGCATTT
7H_597791550	197.243	TTGATGTTTTCACCCTTACTAATGAAAACAATTCGTTGCAATACGAGAGATTGTTGTCAAAACTATTATTGAATAAGAAAATTCAGAAACCATTGTTTTCATATTGAAGATTATTTTAGGATGTTGAACTACAAATAAAGTAACAAAAATAATGAAAGTGACTTATGTAAAACTGGTAATGCC	TTGATGTTTTCACCCTTACTAATGAAAACAATTCGTTGCAATACGAGAGATTGTTGTTAAAACTATTATTGAATAAGAAAATTCAGAAACCATTGTTTTCATATTGAAGATTATTTTAGGATGTTGAACTACAAATAAAGTAACAAAAATAATGAAAGTGACTTATGTAAAACTGGTAATGCC
7H_598675777	198.462	GTTTTGGATTGAGCAACATGGCTTGGTTTTTATTTTATTTTGGATTGAGCAACAGTTGACTTAGTTGGTGAGTTATGCTGCATTCTGATTCTCCTGATGGTTTTTGAGATAGTAGTCATATGACTTATGATGATTGTAGTATATGTAGTATCTATGTTGCTAGAGAAGAAATGGTTGTTCAG	GTTTTGGATTGAGCAACATGGCTTGGTTTTTATTTTATTTTGGATTGAGCAACAGTTGACTCAGTTGGTGAGTTATGCTGCATTCTGATTCTCCTGATGGTTTTTGAGATAGTAGTCATATGACTTATGATGATTGTAGTATATGTAGTATCTATGTTGCTAGAGAAGAAATGGTTGTTCAG
7H_600472569	202.374	TAGTAGCCAACAAGGTCCTAGCCAAACAAGGACAAGGAGCATACTTGGACTTACCAGAGGACGTGCTCATGGGATAGTGCGCGGTGGTGCTAGAGGTAGGGGTTAGAGAGCTCGTGGTGGCGGTAGAAGCGGTGTTGCTGAGACTAGGATTGGTATGCGTGGATACCTACGAG	TAGTAGCCAACAAGGTCCTAGCCAAACAAGGACAAGGAGCATACTTGGACTTACCAGAGGACGTGCTCATGGGATAGTGCGCGGTGGTGCTAGAGGTAGGGGTTAGAGAGCTCGTGGTGGCGGTAGAAGCGGTGTTGGTGAGACTAGGATTGGTATGCGTGGATACCTACGAG
7H_602253590	203.609	AATTGTGAAAAGTAGAAAAAGGTAACTTCTTTCTCACTGAGCGGTCACGTTTAATAGATGATCTCGAAGGAGGTTTATGCATAGCAAGAAGTCCCATGGCAGCTCTTCTCTTGGAGGGGGTAATTAAAATCCATTCTGCATCACATTCCTTCCTCCAAATCTTGAGCTCTCGAATCCA	AATTGTGAAAAGTAGAAAAAGGTAGCTTCTTTCTCACTGAGCGGTCACGTTTAATAAATGATCTCGAAGGAGGTTTATGCATAGCAAGAAGTCCCATGGCAGCTCTTCTCTTGGAGGGGCTAATTAAAATCCATTATGCATCACATTCCTTCCTCCAAATCTTGAGCTCTCGAATCCA
7H_614198274	218.06	TCCTCCACCACCACACTACACCCCTACCGAAACTTTACGTCTCCATCACCTCCAGCGCTCTAGCTGGGCTCCCCGCCGCTTCTCCTTCGTCTGCGTTCAACCCCTCTCCTGCGACCGCGCCGTCAAGTACCATCCTCTACTGCTATCCTCATCATGTCCGACAACTCTTCGATGAATCGATG	TCCTCCACCACCACACTACACCCCTACCGAAACTTTACGTCTCCATCACCTCCAGCACTCTAGCTGGGCTCCCCGCCGCTTCTCCTTCGTCTTCGTTCAACCCCTCTTCTGCGACCGCGCCGTCAAGTACCATCCTCTACTGCTATCCTCATCATGTCCGACAACTCTTCGATGAATCGACG
7H_613548908	220.178	TGCTTATGAAAAAAAGCTAGGAAGGTGGCGGCTTATTTTTTAAGCTGTCAAAAGAACTGGCCCTAAGTGTGGGTCATGAGCATACAGCATACTGCGACCAAGCAGCGTGCTCCATGCCCAGATCAAATATGGTGTGGGCTCGTGGCCTATGTTGTAGAACAAATG	TGCTTATGAAAAAAAGCTAGGAAGGTGACGGCTTATTTTTTAAGCTGTCAAAAGAACTGGCCCTAAGTGTGGGTCATGAGCATACAGCATACTGCGACCAAGCAGCGTGCTCCATGCCCAGATCAAATATGGTGTGGGCTCGTGGCCTATGTTGCAGAACAAATG
7H_613754448	221.64	AATATTTTCAATACAGGCTTAGCAACTTTTTAATAGATGGCAAACAACTTTTTAAACAGGACGAGCATTCAATATGTTTAATATTTTTTATTAAACACAATGTACATTTTTTAAGTATATGATGAACTTTGTTAATATACAACGATCATTTTCAAATACATGAT	AATATTTTCAATACAGGCTTAGCAACTTTTTAATAGATGGCAAACAACTTTTTAAACAGGACGAGCATTCAATATGTTTAATATTTTTTATTAAACACAATGTACATTTTTTAAGTATATGATGAACTTTGTTAATATACAATGATCATTTTCAAATACATGAT
7H_618926484	224.915	GTCTGAAAACGCCTGCAGTTTGAGAGTGGAAAAACAGTACCACCGGGCTATCCTCGATTCAGTAAGACGCATGCTTCTGCGTTGAGAACACACAGTGACATAGCAAAGGATTATTAAAATTGTCATGATGGTAATGATGATGATTTCGCAAGTGCTGTCAAGGCCATCTAGCTC	GTCTGAAAACGCCTGCAGTTTGAGAGTGGAAAAACAGTACCACCGGGCTATCCTCGATTCAGTAAGACGCATGCTTCTGTGTTGAGAACACACAGTGACATAGCAAAGGATTATTAAAGTTCTCATGATGGTAATGATGATTTCGCAAGTGCTGTCAAGGCCATCTAGCTC
7H_622023228	225.234	GCTGTGTAGAATAGAATAAGTGGGGAAGATAGGGAGGTTTTCAGCATGGTAACAAAGTTTTAAACAGTGAAAAACGTCCGACGATAAACCGATGACAGTGCCGCTACGGTAGACCGTTCGGGTATCAAACAAACTCTGATTGTGATGAAATTTGGCAGGAAGC	GCTGTGTAGAATAGACTAAGTGGGGAAGATAGGGAGGTTTTCAGCGTGGTAACAAAGTTTTAAACAGTGAAAAACGTCCGACGATAAACCGATGACAGTGCCGCTACGGTCGACCGTTCGGGTATCAAACAAACTCTGATTGTGATGAAATTTGGCAGGAAGC
7H_627249185	234.421	TGATAGTATGGATTTTCCTACGACTCAAGTCCACCAACACTACATCAAAAGAAAATAATTGTCCTCACTTTTAACCACTGAGGGGAAGAAAACCGTCTTGTGCCACCTGATAATCTCTGAGAGTTTAATGCACACGGTTAGTCCGCAGATGACATTGCCATAAAACACCAA	TGATAGTATGGATTTTCCTACGACTCAAGTCCACCAACACTACATCAAAAGAAAATAATTGTCCTCACTTTTAACCACTGAGGGGAAGAAAACCGTCTTGTGCCACCTGATAATCTCTGAGAGTTTAATGCACACGGTTAGTCCGCAGATGACATTGTCATAAAACACCAA
7H_632659599	245.532	GTAATAACACTTGATACCATTGTTCCGGTTACCTGATAAAAATATATCAAAAATTATCTTAGCATTGTACAGTTTCAGGAGGAAAGAAAATATATTAGTGATATTTCTGCAAAACATGACAGTGCCAGAATTTTTGAGAAGCATATAAGGAAATTTCCAAACTGTTTT	GTAATAACACTTGATACCATTGTTCCGGTTACCTGATAAAAATATATCAAAAATTATCTTAGCATTGTACAGTTCAGGAGGAAAGAAAATATATTAGTGATATTTCTGCAAAACATGACAGTGCCAGAATTTTTGAGAAGCATATAAGAAAATTTCCAAACTGTTTT
7H_639922277	254.044	CATATCCGTAGAAAGTATTTTATGTCAAGATCAGTTAGCACAGCGGCAATTAACAGAACTGCATCAGCACCCATCACACGGGCATAATAGATCTGCCATTTATCAACGACGAACTCTTTGCACAGAAGGGGGCACTGCATTTACAACAAGTATAACTGCATGTTGAGAAAAAATGGTGACCCAGAA	CATATCCGTAGAAAGTATTTTATGTCAAGATCAGTTAGAACAGCGGCAATTAACAGAACTGCATCAGCACCCATCACACGGGCATAATAGATCTGCCATTTATCAACGACAAACTCTTTGCACAGAAGGGGGCACTGCATTTACAACAAGTATAACTGCATGTTGAGAAAAAATGGTGACCCAGAA
7H_652003640	261.156	TTCGTCACAGTTTACAAGACATGCACATGTATTTAGATCGTTAATTTGATTTATATAAAATATATTGTTTAACATAAAAATTGTATTATTAAAAAATAAAACATCTAAAGTTTCTAATCATCTAATGATATATATTTTGTCATATATAACTCTCAGTAAGTTGATCAAATTGACGA	TTCGTCACAGTTTATAAAACATGCACATGTATTTAGATCGTTAATTTGATTTATATAAAATATATTGTTTAACATAAAAATTGTATTATTAAAAAATAAAACATCTAAAGTTTCTAATCATCTAATGATATATATTTTGTCATATATAACTCTCAGTAAGTTGATCAAATTGACGA
7H_649294195	262.503	TGATTTCTTTATGCTGATTTTTAGTTTTTCATTTATAATTACAAGCACGATTTATGTTAATATTCTACTTTTTTCTGTATGGTGAAAACATTCCACAGGACCAACAAGAAACCAATCTAGTAAATTTCCATTAACCAGGATTACATCGAGTAAAA	TGATTTCTTTATGCTGATTTTTAGTTTTTCATTTATAATTACAAGCACGATTTATGTTAATATTCTACTTTTTTCTGTATGGTGAAAACATTCCACAGGACCAACAAGAAGCCAATCTAGTAAATTTCCATTAACCAGGATTACATCGAGTAAAA
